# Supplementary material for: Identification of the growth cone as a probe and driver of neuronal migration in the injured brain
Source: Nat Commun. 2024 Mar 9;15:1877. doi: 10.1038/s41467-024-45825-8 (PMC10924819; doi:10.1038/s41467-024-45825-8)
Supplement: Supplementary file 4 — Supplementary data 1 [file 41467_2024_45825_MOESM4_ESM.xlsx]

## Sheet: NSAF=0.8<CTX-RMS ratio<1.25
			Cortex		RMS		NSAF ratio (Ctx/RMS)
accession	Protein name	Gene name	SAF	NSAF	SAF	NSAF
Q60972	Histone-binding protein RBBP4	Rbbp4	0.0329412	0.00030745	0.04	0.000384115	0.80041
O35127	Protein C10	Grcc10	0.0396825	0.000370369	0.047619	0.00045728	0.809939
Q64010	Adapter molecule crk	Crk	0.0164474	0.000153508	0.0197368	0.000189531	0.809939
Q6PDQ2	Chromodomain-helicase-DNA-binding protein 4	Chd4	0.00522193	4.87378e-05	0.00626632	6.01747e-05	0.809939
Q8JZQ9	Eukaryotic translation initiation factor 3 subunit B	Eif3b	0.00622665	5.81151e-05	0.00747198	7.17525e-05	0.809939
Q99JX7	Nuclear RNA export factor 1	Nxf1	0.00809061	7.55121e-05	0.00970874	9.32318e-05	0.809939
O54962	Barrier-to-autointegration factor	Banf1	0.0561798	0.000524342	0.0674157	0.000647385	0.809939
Q6ZQ38	Cullin-associated NEDD8-dissociated protein 1	Cand1	0.0325203	0.000303522	0.0390244	0.000374747	0.809939
Q6ZWV7	60S ribosomal protein L35	Rpl35	0.121951	0.00113821	0.146341	0.0014053	0.809939
Q9D1L0	Coiled-coil-helix-coiled-coil-helix domain-containing protein 2	Chchd2	0.0326797	0.00030501	0.0392157	0.000376584	0.809939
Q9WTX5	S-phase kinase-associated protein 1	Skp1	0.0306748	0.000286297	0.0368098	0.00035348	0.809939
Q9WVA3	Mitotic checkpoint protein BUB3	Bub3	0.0153374	0.000143149	0.0184049	0.00017674	0.809939
P62281	40S ribosomal protein S11	Rps11	0.164557	0.00153586	0.196203	0.00188411	0.815164
Q9JJV2	Profilin-2	Pfn2	0.185714	0.00173333	0.221429	0.00212635	0.815164
P35980	60S ribosomal protein L18	Rpl18	0.111702	0.00104255	0.132979	0.00127698	0.816418
P62192	26S proteasome regulatory subunit 4	Psmc1	0.0477273	0.000445453	0.0568182	0.000545618	0.816418
P17182	Alpha-enolase	Eno1	0.306452	0.0028602	0.364055	0.00349598	0.818141
P60766	Cell division control protein 42 homolog	Cdc42	0.167539	0.00156369	0.198953	0.00191052	0.818464
P97825	Jupiter microtubule associated homolog 1	Jpt1	0.0714286	0.000666664	0.0844156	0.000810633	0.822399
P62962	Profilin-1	Pfn1	0.328571	0.00306665	0.385714	0.00370397	0.827937
Q93092	Transaldolase	Taldo1	0.0682493	0.00063699	0.0801187	0.00076937	0.827937
Q8VEK3	Heterogeneous nuclear ribonucleoprotein U	Hnrnpu	0.1525	0.00142333	0.17875	0.00171651	0.829196
Q99020	Heterogeneous nuclear ribonucleoprotein A/B	Hnrnpab	0.22807	0.00212865	0.266667	0.00256077	0.831253
P26638	Serine--tRNA ligase, cytoplasmic	Sars1	0.0351562	0.000328124	0.0410156	0.000393868	0.83308
P62862	40S ribosomal protein S30	Fau	0.101695	0.000949148	0.118644	0.00113932	0.83308
Q9CQM9	Glutaredoxin-3	Glrx3	0.0178042	0.000166171	0.0207715	0.000199466	0.83308
Q3TEA8	Heterochromatin protein 1-binding protein 3	Hp1bp3	0.0559567	0.00052226	0.0649819	0.000624014	0.836937
Q8BG05	Heterogeneous nuclear ribonucleoprotein A3	Hnrnpa3	0.21372	0.00199471	0.248021	0.00238172	0.837511
P55258	Ras-related protein Rab-8A	Rab8a	0.0917874	0.000856679	0.10628	0.0010206	0.839391
Q64012	RNA-binding protein Raly	Raly	0.0608974	0.000568374	0.0705128	0.000677126	0.839391
P14148	60S ribosomal protein L7	Rpl7	0.0962963	0.000898762	0.111111	0.00106699	0.842336
P47963	60S ribosomal protein L13	Rpl13	0.199052	0.00185781	0.227488	0.00218454	0.850436
Q78IK2	ATP synthase membrane subunit DAPIT, mitochondrial	Atp5md	0.12069	0.00112643	0.137931	0.00132454	0.850436
P57724	Poly(rC)-binding protein 4	Pcbp4	0.0173697	0.000162117	0.0198511	0.000190628	0.850436
P60122	RuvB-like 1	Ruvbl1	0.0614035	0.000573097	0.0701754	0.000673886	0.850436
Q9D819	Inorganic pyrophosphatase	Ppa1	0.0242215	0.000226066	0.0276817	0.000265824	0.850436
Q9D0E1	Heterogeneous nuclear ribonucleoprotein M	Hnrnpm	0.0973937	0.000909004	0.111111	0.00106699	0.851935
P14211	Calreticulin	Calr	0.103365	0.000964739	0.117788	0.00113111	0.852915
Q99LX0	Parkinson disease protein 7 homolog	Park7	0.153439	0.00143209	0.174603	0.00167669	0.854117
P28352	DNA-(apurinic or apyrimidinic site) endonuclease	Apex1	0.0694006	0.000647736	0.0788644	0.000757325	0.855295
Q8QZY1	Eukaryotic translation initiation factor 3 subunit L	Eif3l	0.0265957	0.000248226	0.0301418	0.000289449	0.857582
Q60668	Heterogeneous nuclear ribonucleoprotein D0	Hnrnpd	0.197183	0.00184037	0.222535	0.00213698	0.861201
P47757-2	Isoform 2 of F-actin-capping protein subunit beta	Capzb	0.0588235	0.000549017	0.0661765	0.000635485	0.863935
Q921M3	Splicing factor 3B subunit 3	Sf3b3	0.0197206	0.000184058	0.0221857	0.000213047	0.863935
Q9QZE5	Coatomer subunit gamma-1	Copg1	0.00915332	8.54306e-05	0.0102975	9.88855e-05	0.863935
P62911	60S ribosomal protein L32	Rpl32	0.0592593	0.000553084	0.0666667	0.000640192	0.863935
Q5SF07	Insulin-like growth factor 2 mRNA-binding protein 2	Igf2bp2	0.0135135	0.000126126	0.0152027	0.00014599	0.863935
Q3U0V1	Far upstream element-binding protein 2	Khsrp	0.0441176	0.000411763	0.0494652	0.000475009	0.866853
O35381	Acidic leucine-rich nuclear phosphoprotein 32 family member A	Anp32a	0.202429	0.00188933	0.226721	0.00217717	0.867791
P08113	Endoplasmin	Hsp90b1	0.0735661	0.000686614	0.0822943	0.000790262	0.868843
P16858	Glyceraldehyde-3-phosphate dehydrogenase	Gapdh	0.672673	0.00627825	0.750751	0.00720937	0.870846
P09411	Phosphoglycerate kinase 1	Pgk1	0.165468	0.00154436	0.184652	0.00177319	0.870947
Q78ZA7	Nucleosome assembly protein 1-like 4	Nap1l4	0.0693333	0.000647108	0.0773333	0.000742623	0.871382
Q9QYJ0	DnaJ homolog subfamily A member 2	Dnaja2	0.0218447	0.000203883	0.0242718	0.00023308	0.874734
Q8K2C9	Very-long-chain (3R)-3-hydroxyacyl-CoA dehydratase 3	Hacd3	0.0248619	0.000232043	0.0276243	0.000265273	0.874734
P51881	ADP/ATP translocase 2	Slc25a5	0.251678	0.00234898	0.278523	0.00267463	0.878247
Q501J6	Probable ATP-dependent RNA helicase DDX17	Ddx17	0.130769	0.00122051	0.144615	0.00138872	0.87887
Q9Z204	Heterogeneous nuclear ribonucleoproteins C1/C2	Hnrnpc	0.303514	0.00283279	0.335463	0.00322141	0.879362
Q61990	Poly(rC)-binding protein 2	Pcbp2	0.132597	0.00123756	0.146409	0.00140595	0.880235
Q8K4B0	Metastasis-associated protein MTA1	Mta1	0.013986	0.000130536	0.0153846	0.000147737	0.883569
Q4VAA2	Protein CDV3	Cdv3	0.0355872	0.000332146	0.0391459	0.000375913	0.883569
Q8BH59	Calcium-binding mitochondrial carrier protein Aralar1	Slc25a12	0.014771	0.000137863	0.0162482	0.000156029	0.883569
Q9R190	Metastasis-associated protein MTA2	Mta2	0.0149701	0.00013972	0.0164671	0.000158131	0.883569
P61358	60S ribosomal protein L27	Rpl27	0.154412	0.00144117	0.169118	0.00162402	0.887411
P62196	26S proteasome regulatory subunit 8	Psmc5	0.0517241	0.000482757	0.0566502	0.000544006	0.887411
Q8VDM4	26S proteasome non-ATPase regulatory subunit 2	Psmd2	0.0363436	0.000339206	0.0396476	0.000380731	0.890933
Q9CQI7	U2 small nuclear ribonucleoprotein B''	Snrpb2	0.0488889	0.000456294	0.0533333	0.000512154	0.890933
P70168	Importin subunit beta-1	Kpnb1	0.0513699	0.00047945	0.0559361	0.000537147	0.892585
P06151	L-lactate dehydrogenase A chain	Ldha	0.177711	0.00165863	0.192771	0.00185116	0.895995
P62245	40S ribosomal protein S15a	Rps15a	0.0923077	0.000861535	0.1	0.000960288	0.897163
Q9WTM5	RuvB-like 2	Ruvbl2	0.0259179	0.0002419	0.0280778	0.000269627	0.897163
P56812	Programmed cell death protein 5	Pdcd5	0.0952381	0.000888885	0.103175	0.000990773	0.897163
Q60749	KH domain-containing, RNA-binding, signal transduction-associated protein 1	Khdrbs1	0.0835214	0.00077953	0.0902935	0.000867077	0.899032
P62754	40S ribosomal protein S6	Rps6	0.100402	0.000937078	0.108434	0.00104128	0.899932
P00405	Cytochrome c oxidase subunit 2	Mtco2	0.0572687	0.000534506	0.061674	0.000592248	0.902503
P62334	26S proteasome regulatory subunit 10B	Psmc6	0.0359897	0.000335903	0.0385604	0.000370291	0.907131
O35326	Serine/arginine-rich splicing factor 5	Srsf5	0.0520446	0.000485748	0.0557621	0.000535477	0.907131
P10639	Thioredoxin	Txn	0.133333	0.00124444	0.142857	0.00137184	0.907131
P67984	60S ribosomal protein L22	Rpl22	0.109375	0.00102083	0.117188	0.00112534	0.907131
Q9CXW4	60S ribosomal protein L11	Rpl11	0.0842697	0.000786513	0.0898876	0.00086318	0.911181
P35700	Peroxiredoxin-1	Prdx1	0.311558	0.00290786	0.331658	0.00318487	0.913022
P41105	60S ribosomal protein L28	Rpl28	0.116788	0.00109002	0.124088	0.0011916	0.914754
Q3UL36	Arginine and glutamate-rich protein 1	Arglu1	0.0243902	0.000227641	0.0258303	0.000248045	0.917742
P56959	RNA-binding protein FUS	Fus	0.0694981	0.000648646	0.0733591	0.000704458	0.920772
P62889	60S ribosomal protein L30	Rpl30	0.313043	0.00292173	0.330435	0.00317313	0.920772
Q99KP6	Pre-mRNA-processing factor 19	Prpf19	0.0734127	0.000685182	0.077381	0.00074308	0.922084
Q60864	Stress-induced-phosphoprotein 1	Stip1	0.0718232	0.000670347	0.0755064	0.000725079	0.924515
Q60817	Nascent polypeptide-associated complex subunit alpha	Naca	0.0930233	0.000868213	0.0976744	0.000937956	0.925644
Q9R0P5	Destrin	Dstn	0.127273	0.00118787	0.133333	0.00128038	0.927748
Q01853	Transitional endoplasmic reticulum ATPase	Vcp	0.174938	0.00163275	0.182382	0.00175139	0.932256
Q6ZWN5	40S ribosomal protein S9	Rps9	0.242268	0.00226116	0.252577	0.00242547	0.932256
P63087	Serine/threonine-protein phosphatase PP1-gamma catalytic subunit	Ppp1cc	0.0743034	0.000693495	0.0773994	0.000743257	0.933049
O08810	116 kDa U5 small nuclear ribonucleoprotein component	Eftud2	0.0267765	0.000249913	0.0278064	0.000267021	0.935929
P32067	Lupus La protein homolog	Ssb	0.0650602	0.000607226	0.0674699	0.000647905	0.937215
P11499	Heat shock protein HSP 90-beta	Hsp90ab1	0.36326	0.00339041	0.375691	0.00360771	0.939767
Q9D8E6	60S ribosomal protein L4	Rpl4	0.0835322	0.000779631	0.0859189	0.000825068	0.944928
Q99K48	Non-POU domain-containing octamer-binding protein	Nono	0.15222	0.00142071	0.156448	0.00150235	0.945658
Q9DBJ1	Phosphoglycerate mutase 1	Pgam1	0.181102	0.00169028	0.185039	0.00177691	0.951247
P60335	Poly(rC)-binding protein 1	Pcbp1	0.134831	0.00125842	0.13764	0.00132174	0.952091
Q64511	DNA topoisomerase 2-beta	Top2b	0.0316377	0.000295284	0.0322581	0.00030977	0.953236
Q9Z2X1	Heterogeneous nuclear ribonucleoprotein F	Hnrnpf	0.125301	0.00116947	0.127711	0.00122639	0.953588
P18872-2	Isoform Alpha-2 of Guanine nucleotide-binding protein G(o) subunit alpha	Gnao1	0.149718	0.00139736	0.152542	0.00146485	0.953928
P52480	Pyruvate kinase PKM	Pkm	0.34275	0.00319898	0.348399	0.00334564	0.956165
P14152	Malate dehydrogenase, cytoplasmic	Mdh1	0.107784	0.00100598	0.107784	0.00103504	0.971926
Q61464	Zinc finger protein 638	Znf638	0.00102041	9.52377e-06	0.00102041	9.79886e-06	0.971926
Q62376	U1 small nuclear ribonucleoprotein 70 kDa	Snrnp70	0.0334821	0.000312499	0.0334821	0.000321525	0.971926
Q68FL6	Methionine--tRNA ligase, cytoplasmic	Mars1	0.00332594	3.1042e-05	0.00332594	3.19386e-05	0.971926
Q6PHN9	Ras-related protein Rab-35	Rab35	0.109453	0.00102155	0.109453	0.00105106	0.971926
Q7TQI3	Ubiquitin thioesterase OTUB1	Otub1	0.0369004	0.000344402	0.0369004	0.00035435	0.971926
Q8CCS6	Polyadenylate-binding protein 2	Pabpn1	0.013245	0.00012362	0.013245	0.00012719	0.971926
Q9D0I9	Arginine--tRNA ligase, cytoplasmic	Rars1	0.0151515	0.000141414	0.0151515	0.000145498	0.971926
Q9DCB1	High mobility group nucleosome-binding domain-containing protein 3	Hmgn3	0.030303	0.000282827	0.030303	0.000290996	0.971926
Q9Z2U1	Proteasome subunit alpha type-5	Psma5	0.0165975	0.000154909	0.0165975	0.000159384	0.971926
A2AMT1	Filensin	Bfsp1	0.00298954	2.79022e-05	0.00298954	2.87082e-05	0.971926
O08547	Vesicle-trafficking protein SEC22b	Sec22b	0.027907	0.000260464	0.027907	0.000267987	0.971926
O35593	26S proteasome non-ATPase regulatory subunit 14	Psmd14	0.016129	0.000150537	0.016129	0.000154885	0.971926
O35685	Nuclear migration protein nudC	Nudc	0.0210843	0.000196786	0.0210843	0.00020247	0.971926
O35900	U6 snRNA-associated Sm-like protein LSm2	Lsm2	0.0210526	0.00019649	0.0210526	0.000202166	0.971926
O54984	ATPase GET3	Get3	0.0172414	0.000160919	0.0172414	0.000165567	0.971926
O55142	60S ribosomal protein L35a	Rpl35a	0.0818182	0.000763633	0.0818182	0.00078569	0.971926
O55143	Sarcoplasmic/endoplasmic reticulum calcium ATPase 2	Atp2a2	0.0220307	0.000205619	0.0220307	0.000211558	0.971926
O70435	Proteasome subunit alpha type-3	Psma3	0.00392157	3.66011e-05	0.00392157	3.76584e-05	0.971926
O70591	Prefoldin subunit 2	Pfdn2	0.038961	0.000363635	0.038961	0.000374138	0.971926
O88477	Insulin-like growth factor 2 mRNA-binding protein 1	Igf2bp1	0.00866551	8.08778e-05	0.00866551	8.32139e-05	0.971926
O88653	Ragulator complex protein LAMTOR3	Lamtor3	0.0241935	0.000225805	0.0241935	0.000232328	0.971926
P05201	Aspartate aminotransferase, cytoplasmic	Got1	0.00968523	9.03951e-05	0.00968523	9.30061e-05	0.971926
P06745	Glucose-6-phosphate isomerase	Gpi	0.00716846	6.69053e-05	0.00716846	6.88378e-05	0.971926
P11438	Lysosome-associated membrane glycoprotein 1	Lamp1	0.00492611	4.59768e-05	0.00492611	4.73048e-05	0.971926
P12970	60S ribosomal protein L7a	Rpl7a	0.195489	0.00182455	0.195489	0.00187725	0.971926
P16254	Signal recognition particle 14 kDa protein	Srp14	0.0272727	0.000254544	0.0272727	0.000261897	0.971926
P17665	Cytochrome c oxidase subunit 7C, mitochondrial	Cox7c	0.047619	0.000444443	0.047619	0.00045728	0.971926
P19253	60S ribosomal protein L13a	Rpl13a	0.0394089	0.000367814	0.0394089	0.000378439	0.971926
P22892	AP-1 complex subunit gamma-1	Ap1g1	0.00243309	2.27087e-05	0.00243309	2.33647e-05	0.971926
P31750	RAC-alpha serine/threonine-protein kinase	Akt1	0.00208333	1.94444e-05	0.00208333	2.0006e-05	0.971926
P40124	Adenylyl cyclase-associated protein 1	Cap1	0.0464135	0.000433191	0.0464135	0.000445703	0.971926
P46735	Unconventional myosin-Ib	Myo1b	0.000903342	8.43116e-06	0.000903342	8.67469e-06	0.971926
P47915	60S ribosomal protein L29	Rpl29	0.05	0.000466665	0.05	0.000480144	0.971926
P48428	Tubulin-specific chaperone A	Tbca	0.0555556	0.000518516	0.0555556	0.000533493	0.971926
P53810	Phosphatidylinositol transfer protein alpha isoform	Pitpna	0.00738007	6.88804e-05	0.00738007	7.087e-05	0.971926
P55096	ATP-binding cassette sub-family D member 3	Abcd3	0.0030349	2.83256e-05	0.0030349	2.91438e-05	0.971926
P56135	ATP synthase subunit f, mitochondrial	Atp5mf	0.0795455	0.000742421	0.0795455	0.000763865	0.971926
P60229	Eukaryotic translation initiation factor 3 subunit E	Eif3e	0.00898876	8.38948e-05	0.00898876	8.6318e-05	0.971926
P61087	Ubiquitin-conjugating enzyme E2 K	Ube2k	0.01	9.33329e-05	0.01	9.60288e-05	0.971926
P61804	Dolichyl-diphosphooligosaccharide--protein glycosyltransferase subunit DAD1	Dad1	0.0353982	0.000330382	0.0353982	0.000339925	0.971926
P62301	40S ribosomal protein S13	Rps13	0.271523	0.00253421	0.271523	0.0026074	0.971926
P62340	TATA box-binding protein-like protein 1	Tbpl1	0.00537634	5.0179e-05	0.00537634	5.16284e-05	0.971926
P62843	40S ribosomal protein S15	Rps15	0.0758621	0.000708043	0.0758621	0.000728494	0.971926
P62852	40S ribosomal protein S25	Rps25	0.232	0.00216532	0.232	0.00222787	0.971926
P62900	60S ribosomal protein L31	Rpl31	0.152	0.00141866	0.152	0.00145964	0.971926
P63089	Pleiotrophin	Ptn	0.0416667	0.000388887	0.0416667	0.00040012	0.971926
P63325	40S ribosomal protein S10	Rps10	0.151515	0.00141414	0.151515	0.00145498	0.971926
P70195	Proteasome subunit beta type-7	Psmb7	0.00722022	6.73884e-05	0.00722022	6.93349e-05	0.971926
P83870	PHD finger-like domain-containing protein 5A	Phf5a	0.00909091	8.48481e-05	0.00909091	8.72989e-05	0.971926
P84089	Enhancer of rudimentary homolog	Erh	0.0192308	0.000179486	0.0192308	0.000184671	0.971926
P97351	40S ribosomal protein S3a	Rps3a	0.253788	0.00236868	0.253788	0.00243709	0.971926
P97461	40S ribosomal protein S5	Rps5	0.107843	0.00100653	0.107843	0.0010356	0.971926
Q07813	Apoptosis regulator BAX	Bax	0.03125	0.000291665	0.03125	0.00030009	0.971926
Q3TLH4	Protein PRRC2C	Prrc2c	0.00035137	3.27944e-06	0.00035137	3.37417e-06	0.971926
Q3UDE2	Tubulin--tyrosine ligase-like protein 12	Ttll12	0.00469484	4.38183e-05	0.00469484	4.50839e-05	0.971926
Q3URQ0	Testis-expressed protein 10	Tex10	0.00323276	3.01723e-05	0.00323276	3.10438e-05	0.971926
Q3V300	Kinesin-like protein KIF22	Kif22	0.00151515	1.41414e-05	0.00151515	1.45498e-05	0.971926
Q4KML4	Costars family protein ABRACL	Abracl	0.148148	0.00138271	0.148148	0.00142265	0.971926
Q5RJI5	Serine/threonine-protein kinase BRSK1	Brsk1	0.00771208	7.19791e-05	0.00771208	7.40582e-05	0.971926
Q5SS00	DBF4-type zinc finger-containing protein 2 homolog	Zdbf2	0.000401123	3.7438e-06	0.000401123	3.85194e-06	0.971926
Q60631	Growth factor receptor-bound protein 2	Grb2	0.00460829	4.30106e-05	0.00460829	4.42529e-05	0.971926
Q61937	Nucleophosmin	Npm1	0.136986	0.00127853	0.136986	0.00131546	0.971926
Q62084	Protein phosphatase 1 regulatory subunit 14B	Ppp1r14b	0.00680272	6.34918e-05	0.00680272	6.53257e-05	0.971926
Q62348	Translin	Tsn	0.0307018	0.000286548	0.0307018	0.000294825	0.971926
Q64152	Transcription factor BTF3	Btf3	0.0147059	0.000137254	0.0147059	0.000141219	0.971926
Q64310	Surfeit locus protein 4	Surf4	0.00743494	6.93925e-05	0.00743494	7.13969e-05	0.971926
Q6A068	Cell division cycle 5-like protein	Cdc5l	0.00374065	3.49126e-05	0.00374065	3.5921e-05	0.971926
Q6ZQI3	Malectin	Mlec	0.00343643	3.20732e-05	0.00343643	3.29996e-05	0.971926
Q6ZWU9	40S ribosomal protein S27	Rps27	0.130952	0.00122222	0.130952	0.00125752	0.971926
Q7TSV4	Phosphoglucomutase-2	Pgm2	0.00322581	3.01074e-05	0.00322581	3.0977e-05	0.971926
Q7TT37	Elongator complex protein 1	Elp1	0.00300075	2.80069e-05	0.00300075	2.88158e-05	0.971926
Q80VD1	Protein FAM98B	Fam98b	0.011655	0.00010878	0.011655	0.000111922	0.971926
Q80X50	Ubiquitin-associated protein 2-like	Ubap2l	0.00180668	1.68623e-05	0.00180668	1.73494e-05	0.971926
Q810B6	Rabankyrin-5	Ankfy1	0.000855432	7.984e-06	0.000855432	8.21461e-06	0.971926
Q8BGD9	Eukaryotic translation initiation factor 4B	Eif4b	0.0327332	0.000305509	0.0327332	0.000314333	0.971926
Q8BJU0	Small glutamine-rich tetratricopeptide repeat-containing protein alpha	Sgta	0.0285714	0.000266666	0.0285714	0.000274368	0.971926
Q8BJW6	Eukaryotic translation initiation factor 2A	Eif2a	0.00172117	1.60642e-05	0.00172117	1.65282e-05	0.971926
Q8BMJ3	Eukaryotic translation initiation factor 1A, X-chromosomal	Eif1ax	0.0277778	0.000259258	0.0277778	0.000266747	0.971926
Q8BP67	60S ribosomal protein L24	Rpl24	0.159236	0.00148619	0.159236	0.00152912	0.971926
Q8BVQ5	Protein phosphatase methylesterase 1	Ppme1	0.0233161	0.000217616	0.0233161	0.000223901	0.971926
Q8C1A5	Thimet oligopeptidase	Thop1	0.00582242	5.43423e-05	0.00582242	5.5912e-05	0.971926
Q8CGC7	Bifunctional glutamate/proline--tRNA ligase	Eprs1	0.00859788	8.02466e-05	0.00859788	8.25644e-05	0.971926
Q8CGF7	Transcription elongation regulator 1	Tcerg1	0.000909091	8.48481e-06	0.000909091	8.72989e-06	0.971926
Q8CH18	Cell division cycle and apoptosis regulator protein 1	Ccar1	0.0008726	8.14423e-06	0.0008726	8.37948e-06	0.971926
Q8QZZ7	EKC/KEOPS complex subunit Tprkb	Tprkb	0.0171429	0.000159999	0.0171429	0.000164621	0.971926
Q8R050	Eukaryotic peptide chain release factor GTP-binding subunit ERF3A	Gspt1	0.00471698	4.4025e-05	0.00471698	4.52966e-05	0.971926
Q8R1I1	Cytochrome b-c1 complex subunit 9	Uqcr10	0.046875	0.000437498	0.046875	0.000450135	0.971926
Q8R5H6	Wiskott-Aldrich syndrome protein family member 1	Wasf1	0.00178891	1.66964e-05	0.00178891	1.71787e-05	0.971926
Q8VHK9	ATP-dependent DNA/RNA helicase DHX36	Dhx36	0.000999001	9.32397e-06	0.000999001	9.59329e-06	0.971926
Q91VC3	Eukaryotic initiation factor 4A-III	Eif4a3	0.053528	0.000499592	0.053528	0.000514023	0.971926
Q91VW3	SH3 domain-binding glutamic acid-rich-like protein 3	Sh3bgrl3	0.0752688	0.000702506	0.0752688	0.000722797	0.971926
Q91W39	Nuclear receptor coactivator 5	Ncoa5	0.00518135	4.8359e-05	0.00518135	4.97559e-05	0.971926
Q921F4	Heterogeneous nuclear ribonucleoprotein L-like	Hnrnpll	0.0338409	0.000315847	0.0338409	0.000324971	0.971926
Q922P9	Putative oxidoreductase GLYR1	Glyr1	0.00549451	5.12818e-05	0.00549451	5.27631e-05	0.971926
Q99LD8	N(G),N(G)-dimethylarginine dimethylaminohydrolase 2	Ddah2	0.136842	0.00127719	0.136842	0.00131408	0.971926
Q99PT1	Rho GDP-dissociation inhibitor 1	Arhgdia	0.0931373	0.000869277	0.0931373	0.000894386	0.971926
Q9CPR4	60S ribosomal protein L17	Rpl17	0.119565	0.00111594	0.119565	0.00114817	0.971926
Q9CPX6	Ubiquitin-like-conjugating enzyme ATG3	Atg3	0.00318471	2.97239e-05	0.00318471	3.05824e-05	0.971926
Q9CPY7	Cytosol aminopeptidase	Lap3	0.00192678	1.79832e-05	0.00192678	1.85027e-05	0.971926
Q9CQ54	NADH dehydrogenase [ubiquinone] 1 subunit C2	Ndufc2	0.00833333	7.77774e-05	0.00833333	8.0024e-05	0.971926
Q9CQ75	NADH dehydrogenase [ubiquinone] 1 alpha subcomplex subunit 2	Ndufa2	0.010101	9.42757e-05	0.010101	9.69988e-05	0.971926
Q9CQR2	40S ribosomal protein S21	Rps21	0.0361446	0.000337348	0.0361446	0.000347092	0.971926
Q9CQS8	Protein transport protein Sec61 subunit beta	Sec61b	0.03125	0.000291665	0.03125	0.00030009	0.971926
Q9CQU0	Thioredoxin domain-containing protein 12	Txndc12	0.0117647	0.000109803	0.0117647	0.000112975	0.971926
Q9CR57	60S ribosomal protein L14	Rpl14	0.156682	0.00146236	0.156682	0.0015046	0.971926
Q9CX56	26S proteasome non-ATPase regulatory subunit 8	Psmd8	0.00849858	7.93198e-05	0.00849858	8.16109e-05	0.971926
Q9CXY6	Interleukin enhancer-binding factor 2	Ilf2	0.0615385	0.000574356	0.0615385	0.000590946	0.971926
Q9CZ30	Obg-like ATPase 1	Ola1	0.0176768	0.000164982	0.0176768	0.000169748	0.971926
Q9D1A2	Cytosolic non-specific dipeptidase	Cndp2	0.00210526	1.9649e-05	0.00210526	2.02166e-05	0.971926
Q9D8X2	Coiled-coil domain-containing protein 124	Ccdc124	0.00921659	8.60211e-05	0.00921659	8.85058e-05	0.971926
Q9DC33	High mobility group protein 20A	Hmg20a	0.00867052	8.09245e-05	0.00867052	8.3262e-05	0.971926
Q9DCS9	NADH dehydrogenase [ubiquinone] 1 beta subcomplex subunit 10	Ndufb10	0.00568182	5.30301e-05	0.00568182	5.45618e-05	0.971926
Q9ERS2	NADH dehydrogenase [ubiquinone] 1 alpha subcomplex subunit 13	Ndufa13	0.0208333	0.000194444	0.0208333	0.00020006	0.971926
Q9ES97-3	Isoform 3 of Reticulon-3	Rtn3	0.0337553	0.000315048	0.0337553	0.000324148	0.971926
Q9JJI8	60S ribosomal protein L38	Rpl38	0.157143	0.00146666	0.157143	0.00150902	0.971926
Q9JMH6	Thioredoxin reductase 1, cytoplasmic	Txnrd1	0.0179445	0.000167482	0.0179445	0.000172319	0.971926
Q9JMH9-2	Isoform 2 of Unconventional myosin-XVIIIa	Myo18a	0.000581734	5.42949e-06	0.000581734	5.58632e-06	0.971926
Q9QZQ1	Afadin	Afdn	0.000549451	5.12818e-06	0.000549451	5.27631e-06	0.971926
Q9R0Q3	Transmembrane emp24 domain-containing protein 2	Tmed2	0.0199005	0.000185737	0.0199005	0.000191102	0.971926
Q9R0U0	Serine/arginine-rich splicing factor 10	Srsf10	0.00763359	7.12465e-05	0.00763359	7.33044e-05	0.971926
Q9R1P0	Proteasome subunit alpha type-4	Psma4	0.0114943	0.000107279	0.0114943	0.000110378	0.971926
Q9WUK2	Eukaryotic translation initiation factor 4H	Eif4h	0.0443548	0.000413977	0.0443548	0.000425934	0.971926
Q9WUL7	ADP-ribosylation factor-like protein 3	Arl3	0.0934066	0.000871791	0.0934066	0.000896972	0.971926
Q9WV02	RNA-binding motif protein, X chromosome	Rbmx	0.150895	0.00140835	0.150895	0.00144903	0.971926
Q9Z0X1	Apoptosis-inducing factor 1, mitochondrial	Aifm1	0.00490196	4.57514e-05	0.00490196	4.70729e-05	0.971926
Q9Z1D1	Eukaryotic translation initiation factor 3 subunit G	Eif3g	0.034375	0.000320832	0.034375	0.000330099	0.971926
Q9Z1N5	Spliceosome RNA helicase Ddx39b	Ddx39b	0.175234	0.00163551	0.175234	0.00168275	0.971926
Q9Z2D6	Methyl-CpG-binding protein 2	Mecp2	0.00413223	3.85673e-05	0.00413223	3.96813e-05	0.971926
P62270	40S ribosomal protein S18	Rps18	0.309211	0.00288595	0.309211	0.00296931	0.971926
P99028	Cytochrome b-c1 complex subunit 6, mitochondrial	Uqcrh	0.0674157	0.000629211	0.0674157	0.000647385	0.971926
Q61207	Prosaposin	Psap	0.00359066	3.35127e-05	0.00359066	3.44807e-05	0.971926
Q6NVF9	Cleavage and polyadenylation specificity factor subunit 6	Cpsf6	0.0145191	0.000135511	0.0145191	0.000139425	0.971926
Q9CQE8	RNA transcription, translation and transport factor protein	RTRAF	0.0655738	0.000612019	0.0655738	0.000629697	0.971926
Q9JIG8	PRA1 family protein 2	Praf2	0.0168539	0.000157303	0.0168539	0.000161846	0.971926
Q9JKY0	CCR4-NOT transcription complex subunit 9	Cnot9	0.00334448	3.1215e-05	0.00334448	3.21167e-05	0.971926
P58252	Elongation factor 2	Eef2	0.16317	0.00152291	0.162005	0.00155571	0.978919
P11983	T-complex protein 1 subunit alpha	Tcp1	0.106115	0.000990403	0.104317	0.00100174	0.988684
P18760	Cofilin-1	Cfl1	0.572289	0.00534134	0.560241	0.00537993	0.992828
Q61553	Fascin	Fscn1	0.186613	0.00174171	0.182556	0.00175306	0.993525
P20029	Endoplasmic reticulum chaperone BiP	Hspa5	0.181679	0.00169567	0.177099	0.00170066	0.997062
Q7TMK9-2	Isoform 2 of Heterogeneous nuclear ribonucleoprotein Q	Syncrip	0.105939	0.00098876	0.103203	0.000991045	0.997695
P61027	Ras-related protein Rab-10	Rab10	0.19	0.00177333	0.185	0.00177653	0.998195
P27773	Protein disulfide-isomerase A3	Pdia3	0.148515	0.00138613	0.144554	0.00138814	0.998555
Q8VIJ6	Splicing factor, proline- and glutamine-rich	Sfpq	0.147353	0.00137529	0.143062	0.0013738	1.00108
Q60605	Myosin light polypeptide 6	Myl6	0.225166	0.00210154	0.218543	0.00209864	1.00138
P17751	Triosephosphate isomerase	Tpi1	0.200669	0.0018729	0.19398	0.00186277	1.00544
Q91VR2	ATP synthase subunit gamma, mitochondrial	Atp5f1c	0.0973154	0.000908273	0.0939597	0.000902284	1.00664
P01942	Hemoglobin subunit alpha	Hba	0.408451	0.00381219	0.394366	0.00378705	1.00664
P70333	Heterogeneous nuclear ribonucleoprotein H2	Hnrnph2	0.124722	0.00116406	0.120267	0.00115491	1.00792
O88569	Heterogeneous nuclear ribonucleoproteins A2/B1	Hnrnpa2b1	0.552408	0.00515578	0.532578	0.00511428	1.00812
P62141	Serine/threonine-protein phosphatase PP1-beta catalytic subunit	Ppp1cb	0.0825688	0.000770639	0.0795107	0.000763532	1.00931
P68254	14-3-3 protein theta	Ywhaq	0.440816	0.00411427	0.42449	0.00407632	1.00931
P26350	Prothymosin alpha	Ptma	0.468468	0.00437235	0.45045	0.00432562	1.0108
P52480-2	Isoform M1 of Pyruvate kinase PKM	Pkm	0.340866	0.0031814	0.327684	0.00314671	1.01103
O70133	ATP-dependent RNA helicase A	Dhx9	0.0673913	0.000628983	0.0644928	0.000619316	1.01561
O70251	Elongation factor 1-beta	Eef1b	0.102222	0.00095407	0.0977778	0.000938948	1.0161
Q62425	Cytochrome c oxidase subunit NDUFA4	Ndufa4	0.280488	0.00261787	0.268293	0.00257638	1.0161
P62830	60S ribosomal protein L23	Rpl23	0.164286	0.00153333	0.157143	0.00150902	1.0161
Q91Z31	Polypyrimidine tract-binding protein 2	Ptbp2	0.0847458	0.000790957	0.0809793	0.000777634	1.01713
P62264	40S ribosomal protein S14	Rps14	0.145695	0.00135982	0.139073	0.0013355	1.01821
Q91WJ8	Far upstream element-binding protein 1	Fubp1	0.0998464	0.000931896	0.0952381	0.00091456	1.01896
Q64433	10 kDa heat shock protein, mitochondrial	Hspe1	0.421569	0.00393462	0.401961	0.00385998	1.01934
Q8CCK0	Core histone macro-H2A.2	Macroh2a2	0.115591	0.00107885	0.110215	0.00105838	1.01934
Q61206	Platelet-activating factor acetylhydrolase IB subunit beta	Pafah1b2	0.0829694	0.000774378	0.0786026	0.000754812	1.02592
P09405	Nucleolin	Ncl	0.15983	0.00149174	0.151344	0.00145334	1.02643
P62259	14-3-3 protein epsilon	Ywhae	0.580392	0.00541697	0.54902	0.00527217	1.02747
P14131	40S ribosomal protein S16	Rps16	0.253425	0.00236529	0.239726	0.00230206	1.02747
P25444	40S ribosomal protein S2	Rps2	0.116041	0.00108304	0.109215	0.00104878	1.03267
Q62093	Serine/arginine-rich splicing factor 2	Srsf2	0.0769231	0.000717946	0.0723982	0.000695231	1.03267
P54728	UV excision repair protein RAD23 homolog B	Rad23b	0.0408654	0.000381409	0.0384615	0.000369342	1.03267
P62751	60S ribosomal protein L23a	Rpl23a	0.108974	0.00101709	0.102564	0.000984911	1.03267
Q9WV55	Vesicle-associated membrane protein-associated protein A	Vapa	0.0682731	0.000637213	0.064257	0.000617053	1.03267
Q9D8N0	Elongation factor 1-gamma	Eef1g	0.10984	0.00102517	0.102975	0.000988855	1.03672
P11679	Keratin, type II cytoskeletal 8	Krt8	0.0326531	0.000304761	0.0306122	0.000293966	1.03672
P62821	Ras-related protein Rab-1A	Rab1A	0.234146	0.00218536	0.219512	0.00210795	1.03672
P62082	40S ribosomal protein S7	Rps7	0.242268	0.00226116	0.226804	0.00217797	1.03819
Q9Z0N1	Eukaryotic translation initiation factor 2 subunit 3, X-linked	Eif2s3x	0.0317797	0.000296609	0.029661	0.000284831	1.04135
P68037	Ubiquitin-conjugating enzyme E2 L3	Ube2l3	0.0974026	0.000909087	0.0909091	0.000872989	1.04135
Q91VR5	ATP-dependent RNA helicase DDX1	Ddx1	0.0189189	0.000176576	0.0175676	0.000168699	1.04669
Q8R081	Heterogeneous nuclear ribonucleoprotein L	Hnrnpl	0.163823	0.001529	0.151877	0.00145846	1.04837
Q9Z130	Heterogeneous nuclear ribonucleoprotein D-like	Hnrnpdl	0.136213	0.00127131	0.126246	0.00121232	1.04866
Q61171	Peroxiredoxin-2	Prdx2	0.479798	0.00447809	0.444444	0.00426795	1.04924
Q6R0H7	Guanine nucleotide-binding protein G(s) subunit alpha isoforms XLas	Gnas	0.011474	0.00010709	0.0105914	0.000101707	1.05292
P63242	Eukaryotic translation initiation factor 5A-1	Eif5a	0.162338	0.00151514	0.149351	0.0014342	1.05644
Q61656	Probable ATP-dependent RNA helicase DDX5	Ddx5	0.234528	0.00218892	0.214984	0.00206446	1.06028
O09167	60S ribosomal protein L21	Rpl21	0.075	0.000699997	0.06875	0.000660198	1.06028
P14115	60S ribosomal protein L27a	Rpl27a	0.0810811	0.000756753	0.0743243	0.000713728	1.06028
Q9D0J8	Parathymosin	Ptms	0.346535	0.00323431	0.316832	0.0030425	1.06304
P51150	Ras-related protein Rab-7a	Rab7a	0.222222	0.00207407	0.202899	0.00194841	1.06449
P63101	14-3-3 protein zeta/delta	Ywhaz	0.595918	0.00556188	0.542857	0.00521299	1.06693
P61514	60S ribosomal protein L37a	Rpl37a	0.119565	0.00111594	0.108696	0.00104379	1.06912
Q99JI6	Ras-related protein Rap-1b	Rap1b	0.0597826	0.000557969	0.0543478	0.000521896	1.06912
Q5XJY5	Coatomer subunit delta	Arcn1	0.0215264	0.000200912	0.0195695	0.000187923	1.06912
P26369	Splicing factor U2AF 65 kDa subunit	U2af2	0.0442105	0.00041263	0.04	0.000384115	1.07423
P54823	Probable ATP-dependent RNA helicase DDX6	Ddx6	0.0434783	0.000405795	0.0393375	0.000377753	1.07423
P14206	40S ribosomal protein SA	Rpsa	0.142373	0.00132881	0.128814	0.00123698	1.07423
O35737	Heterogeneous nuclear ribonucleoprotein H	Hnrnph1	0.231626	0.00216183	0.209354	0.0020104	1.07532
Q91V41	Ras-related protein Rab-14	Rab14	0.144186	0.00134573	0.130233	0.00125061	1.07606
P10126	Elongation factor 1-alpha 1	Eef1a1	0.458874	0.00428281	0.41342	0.00397002	1.07879
P62717	60S ribosomal protein L18a	Rpl18a	0.113636	0.0010606	0.102273	0.000982113	1.07992
P70349	Histidine triad nucleotide-binding protein 1	Hint1	0.15873	0.00148148	0.142857	0.00137184	1.07992
Q60932	Voltage-dependent anion-selective channel protein 1	Vdac1	0.168919	0.00157657	0.152027	0.0014599	1.07992
P62880	Guanine nucleotide-binding protein G(I)/G(S)/G(T) subunit beta-2	Gnb2	0.176471	0.00164705	0.158824	0.00152516	1.07992
P61979-2	Isoform 2 of Heterogeneous nuclear ribonucleoprotein K	Hnrnpk	0.38013	0.00354786	0.340517	0.00326995	1.08499
P63005	Platelet-activating factor acetylhydrolase IB subunit alpha	Pafah1b1	0.0463415	0.000432518	0.0414634	0.000398168	1.08627
P61255	60S ribosomal protein L26	Rpl26	0.131034	0.00122298	0.117241	0.00112585	1.08627
P07901	Heat shock protein HSP 90-alpha	Hsp90aa1	0.33015	0.00308139	0.294679	0.00282977	1.08892
Q921F2	TAR DNA-binding protein 43	Tardbp	0.089372	0.000834135	0.0797101	0.000765447	1.08974
O08585	Clathrin light chain A	Clta	0.0382979	0.000357445	0.0340426	0.000326907	1.09342
P59708	Splicing factor 3B subunit 6	Sf3b6	0.072	0.000671997	0.064	0.000614584	1.09342
P84104	Serine/arginine-rich splicing factor 3	Srsf3	0.219512	0.00204877	0.195122	0.00187373	1.09342
Q61081	Hsp90 co-chaperone Cdc37	Cdc37	0.0237467	0.000221635	0.0211082	0.000202699	1.09342
P47754	F-actin-capping protein subunit alpha-2	Capza2	0.0629371	0.00058741	0.0559441	0.000537224	1.09342
P62305	Small nuclear ribonucleoprotein E	Snrpe	0.0978261	0.00091304	0.0869565	0.000835033	1.09342
P62855	40S ribosomal protein S26	Rps26	0.156522	0.00146086	0.13913	0.00133605	1.09342
P63085	Mitogen-activated protein kinase 1	Mapk1	0.0251397	0.000234636	0.0223464	0.000214589	1.09342
P61979-3	Isoform 3 of Heterogeneous nuclear ribonucleoprotein K	Hnrnpk	0.407745	0.0038056	0.362187	0.00347804	1.09418
Q61598	Rab GDP dissociation inhibitor beta	Gdi2	0.2	0.00186666	0.177528	0.00170478	1.09496
Q62318	Transcription intermediary factor 1-beta	Trim28	0.0635492	0.000593123	0.0563549	0.000541169	1.096
P60867	40S ribosomal protein S20	Rps20	0.210084	0.00196078	0.184874	0.00177532	1.10446
Q11011	Puromycin-sensitive aminopeptidase	Npepps	0.0358696	0.000334781	0.0315217	0.000302699	1.10599
P49312	Heterogeneous nuclear ribonucleoprotein A1	Hnrnpa1	0.5125	0.00478331	0.45	0.0043213	1.10692
Q9CZU6	Citrate synthase, mitochondrial	Cs	0.0517241	0.000482757	0.0452586	0.000434613	1.11077
Q9Z1X4	Interleukin enhancer-binding factor 3	Ilf3	0.0267261	0.000249442	0.0233853	0.000224566	1.11077
P52912	Nucleolysin TIA-1	Tia1	0.0207254	0.000193436	0.0181347	0.000174145	1.11077
P17742	Peptidyl-prolyl cis-trans isomerase A	Ppia	0.77439	0.00722761	0.676829	0.00649951	1.11202
P47911	60S ribosomal protein L6	Rpl6	0.158784	0.00148198	0.138514	0.00133013	1.11416
Q61879	Myosin-10	Myh10	0.0435223	0.000406206	0.0379555	0.000364482	1.11448
P63001	Ras-related C3 botulinum toxin substrate 1	Rac1	0.161458	0.00150694	0.140625	0.00135041	1.11592
P02088	Hemoglobin subunit beta-1	Hbb-b1	0.62585	0.00584124	0.544218	0.00522606	1.11772
P62858	40S ribosomal protein S28	Rps28	0.333333	0.0031111	0.289855	0.00278344	1.11772
Q9CQ60	6-phosphogluconolactonase	Pgls	0.0894942	0.000835275	0.077821	0.000747306	1.11772
Q99JF8	PC4 and SFRS1-interacting protein	Psip1	0.0936556	0.000874115	0.0814394	0.000782053	1.11772
Q80TV8	CLIP-associating protein 1	Clasp1	0.00977199	9.12048e-05	0.00846906	8.13273e-05	1.12145
Q9D1G1	Ras-related protein Rab-1B	Rab1b	0.223881	0.00208954	0.19403	0.00186325	1.12145
P63276	40S ribosomal protein S17	Rps17	0.111111	0.00103703	0.0962963	0.000924722	1.12145
Q9CZX8	40S ribosomal protein S19	Rps19	0.255172	0.0023816	0.22069	0.00211926	1.12379
P20065	Thymosin beta-4	Tmsb4x	1.18	0.0110133	1.02	0.00979494	1.12439
Q91V92	ATP-citrate synthase	Acly	0.0540788	0.000504734	0.0467461	0.000448897	1.12439
P62874	Guanine nucleotide-binding protein G(I)/G(S)/G(T) subunit beta-1	Gnb1	0.170588	0.00159215	0.147059	0.00141219	1.12743
P83917	Chromobox protein homolog 1	Cbx1	0.0378378	0.000353152	0.0324324	0.000311445	1.13391
Q99JB2	Stomatin-like protein 2, mitochondrial	Stoml2	0.01983	0.000185079	0.0169972	0.000163222	1.13391
P08030	Adenine phosphoribosyltransferase	Aprt	0.0388889	0.000362961	0.0333333	0.000320096	1.13391
Q3UHX2	28 kDa heat- and acid-stable phosphoprotein	Pdap1	0.038674	0.000360956	0.0331492	0.000318328	1.13391
Q9D0M5	Dynein light chain 2, cytoplasmic	Dynll2	0.0786517	0.000734079	0.0674157	0.000647385	1.13391
Q9D2G2	Dihydrolipoyllysine-residue succinyltransferase component of 2-oxoglutarate dehydrogenase complex, mitochondrial	Dlst	0.0154185	0.000143905	0.0132159	0.00012691	1.13391
P46471	26S proteasome regulatory subunit 7	Psmc2	0.0484988	0.000452654	0.0415704	0.000399196	1.13391
Q9DBG3	AP-2 complex subunit beta	Ap2b1	0.0437567	0.000408394	0.0373533	0.000358699	1.13854
P60766-1	Isoform 1 of Cell division control protein 42 homolog	Cdc42	0.17801	0.00166142	0.151832	0.00145803	1.1395
P24369	Peptidyl-prolyl cis-trans isomerase B	Ppib	0.125	0.00116666	0.106481	0.00102253	1.14096
P68033	Actin, alpha cardiac muscle 1	Actc1	0.546419	0.00509989	0.464191	0.00445757	1.1441
P38647	Stress-70 protein, mitochondrial	Hspa9	0.107511	0.00100343	0.0913108	0.000876846	1.14436
P63017	Heat shock cognate 71 kDa protein	Hspa8	0.410217	0.00382867	0.348297	0.00334466	1.14471
P23198	Chromobox protein homolog 3	Cbx3	0.180328	0.00168305	0.153005	0.00146929	1.14548
P62702	40S ribosomal protein S4, X isoform	Rps4x	0.250951	0.0023422	0.212928	0.00204472	1.14548
P61164	Alpha-centractin	Actr1a	0.087766	0.000819145	0.0744681	0.000715108	1.14548
Q3UEB3	Poly(U)-binding-splicing factor PUF60	Puf60	0.0230496	0.000215129	0.0195035	0.00018729	1.14864
P27659	60S ribosomal protein L3	Rpl3	0.0645161	0.000602148	0.0545906	0.000524227	1.14864
P62267	40S ribosomal protein S23	Rps23	0.0909091	0.000848481	0.0769231	0.000738683	1.14864
Q60930	Voltage-dependent anion-selective channel protein 2	Vdac2	0.0881356	0.000822595	0.0745763	0.000716147	1.14864
P63323	40S ribosomal protein S12	Rps12	0.143939	0.00134343	0.121212	0.00116399	1.15416
Q9CZM2	60S ribosomal protein L15	Rpl15	0.0931373	0.000869277	0.0784314	0.000753167	1.15416
Q9CQV8	14-3-3 protein beta/alpha	Ywhab	0.402439	0.00375608	0.337398	0.00324	1.15929
P40142	Transketolase	Tkt	0.176565	0.00164793	0.147673	0.00141808	1.16209
P53026	60S ribosomal protein L10a	Rpl10a	0.0829493	0.00077419	0.0691244	0.000663794	1.16631
P32883-2	Isoform 2B of GTPase KRas	Kras	0.0319149	0.000297871	0.0265957	0.000255396	1.16631
Q61687	Transcriptional regulator ATRX	Atrx	0.00242326	2.2617e-05	0.00201939	1.93919e-05	1.16631
P51807	Dynein light chain Tctex-type 1	Dynlt1	0.0530973	0.000495573	0.0442478	0.000424906	1.16631
Q60598	Src substrate cortactin	Cttn	0.010989	0.000102564	0.00915751	8.79385e-05	1.16631
Q8C1M2	Zinc finger protein 428	Znf428	0.0340909	0.00031818	0.0284091	0.000272809	1.16631
Q8VDP4	Cell cycle and apoptosis regulator protein 2	Ccar2	0.0195228	0.000182212	0.016269	0.000156229	1.16631
P35979	60S ribosomal protein L12	Rpl12	0.321212	0.00299797	0.266667	0.00256077	1.17073
O55131	Septin-7	Septin7	0.0665138	0.000620792	0.0550459	0.000528599	1.17441
Q61205	Platelet-activating factor acetylhydrolase IB subunit gamma	Pafah1b3	0.125	0.00116666	0.103448	0.000993401	1.17441
Q99L47	Hsc70-interacting protein	St13	0.0619946	0.000578614	0.0512129	0.000491792	1.17654
Q61699	Heat shock protein 105 kDa	Hsph1	0.0268065	0.000250193	0.0221445	0.000212651	1.17654
Q9CZD3	Glycine--tRNA ligase	Gars1	0.0233196	0.000217649	0.0192044	0.000184417	1.1802
P62918	60S ribosomal protein L8	Rpl8	0.0661479	0.000617377	0.0544747	0.000523114	1.1802
Q61316	Heat shock 70 kDa protein 4	Hspa4	0.078478	0.000732458	0.0642093	0.000616594	1.18791
P45591	Cofilin-2	Cfl2	0.162651	0.00151807	0.13253	0.00127267	1.19282
P62242	40S ribosomal protein S8	Rps8	0.283654	0.00264742	0.230769	0.00221605	1.19466
P48962	ADP/ATP translocase 1	Slc25a4	0.35906	0.00335122	0.291946	0.00280353	1.19536
P54227	Stathmin	Stmn1	1.32215	0.01234	1.07383	0.0103118	1.19668
P08228	Superoxide dismutase [Cu-Zn]	Sod1	0.136364	0.00127272	0.11039	0.00106006	1.20061
P59999	Actin-related protein 2/3 complex subunit 4	Arpc4	0.125	0.00116666	0.10119	0.00097172	1.20061
Q9JIF0	Protein arginine N-methyltransferase 1	Prmt1	0.110512	0.00103144	0.0889488	0.000854165	1.20754
Q922R8	Protein disulfide-isomerase A6	Pdia6	0.0931818	0.000869693	0.075	0.000720216	1.20754
P56480	ATP synthase subunit beta, mitochondrial	Atp5f1b	0.345936	0.00322872	0.277883	0.00266848	1.20995
Q9EQH3	Vacuolar protein sorting-associated protein 35	Vps35	0.031407	0.000293131	0.0251256	0.000241278	1.21491
P28474	Alcohol dehydrogenase class-3	Adh5	0.026738	0.000249553	0.0213904	0.000205409	1.21491
Q62203	Splicing factor 3A subunit 2	Sf3a2	0.0105263	9.82452e-05	0.00842105	8.08664e-05	1.21491
Q8VED5	Keratin, type II cytoskeletal 79	Krt79	0.0188324	0.000175768	0.0150659	0.000144676	1.21491
Q9D554	Splicing factor 3A subunit 3	Sf3a3	0.00998004	9.31466e-05	0.00798403	7.66697e-05	1.21491
Q9JM52	Misshapen-like kinase 1	Mink1	0.00382263	3.56777e-05	0.0030581	2.93666e-05	1.21491
Q9R1T2	SUMO-activating enzyme subunit 1	Sae1	0.0142857	0.000133333	0.0114286	0.000109747	1.21491
P29341	Polyadenylate-binding protein 1	Pabpc1	0.0943396	0.000880499	0.0754717	0.000724746	1.21491
P50580	Proliferation-associated protein 2G4	Pa2g4	0.101523	0.000947542	0.0812183	0.000779929	1.21491
Q61035	Histidine--tRNA ligase, cytoplasmic	Hars1	0.0196464	0.000183365	0.0157171	0.000150929	1.21491
Q8C854	Myelin expression factor 2	Myef2	0.0507614	0.000473771	0.0406091	0.000389965	1.21491
P63038	60 kDa heat shock protein, mitochondrial	Hspd1	0.179756	0.00167771	0.143106	0.00137423	1.22083
Q61701	ELAV-like protein 4	Elavl4	0.0883117	0.000824239	0.0701299	0.000673449	1.22391
P62908	40S ribosomal protein S3	Rps3	0.358025	0.00334155	0.283951	0.00272674	1.22547
Q68FD5	Clathrin heavy chain 1	Cltc	0.0979104	0.000913827	0.0776119	0.000745298	1.22612
O35129	Prohibitin-2	Phb2	0.143813	0.00134225	0.113712	0.00109197	1.2292
Q62167	ATP-dependent RNA helicase DDX3X	Ddx3x	0.0574018	0.000535748	0.0453172	0.000435176	1.23111
P80318	T-complex protein 1 subunit gamma	Cct3	0.181651	0.00169541	0.143119	0.00137436	1.2336
P62849	40S ribosomal protein S24	Rps24	0.105263	0.000982452	0.0827068	0.000794223	1.237
Q9EQQ9	Protein O-GlcNAcase	Oga	0.0152838	0.000142649	0.0120087	0.000115318	1.237
Q9CX86	Heterogeneous nuclear ribonucleoprotein A0	Hnrnpa0	0.196721	0.00183606	0.154098	0.00147979	1.24076
P68040	Receptor of activated protein C kinase 1	Rack1	0.189274	0.00176655	0.148265	0.00142377	1.24076
P60843	Eukaryotic initiation factor 4A-I	Eif4a1	0.20197	0.00188505	0.157635	0.00151375	1.24528
P14869	60S acidic ribosomal protein P0	Rplp0	0.157729	0.00147213	0.123028	0.00118143	1.24606
Q8R326	Paraspeckle component 1	Pspc1	0.0344168	0.000321222	0.0267686	0.000257056	1.24962
P17095	High mobility group protein HMG-I/HMG-Y	Hmga1	0.0841121	0.000785043	0.0654206	0.000628226	1.24962
Q3THE2	Myosin regulatory light chain 12B	Myl12b	0.0523256	0.00048837	0.0406977	0.000390815	1.24962
Q9R226	KH domain-containing, RNA-binding, signal transduction-associated protein 3	Khdrbs3	0.0260116	0.000242774	0.0202312	0.000194278	1.24962
P97855	Ras GTPase-activating protein-binding protein 1	G3bp1	0.0387097	0.000361289	0.0301075	0.000289119	1.24962
