# Supplementary material for: Identification of the growth cone as a probe and driver of neuronal migration in the injured brain
Source: Nat Commun. 2024 Mar 9;15:1877. doi: 10.1038/s41467-024-45825-8 (PMC10924819; doi:10.1038/s41467-024-45825-8)
Supplement: Supplementary file 5 — Supplementary data 2 [file 41467_2024_45825_MOESM5_ESM.xlsx]

## Sheet: Sheet1
Target gene	Target sequence loci (start)	Top Strand Oligo Sequence (mature miRNA sequence)
dstn	574	TGCTGACTCCTTGGTCTCAAAGCTGGGTTTTGGCCACTGACTGACCCAGCTTTGACCAAGGAGT
ppfia1	357	TGCTGTCCAACAGCAGCCTAGTGTTGGTTTTGGCCACTGACTGACCAACACTACTGCTGTTGGA
ppfia1	1789	TGCTGTTCACCATCAGACACATCGACGTTTTGGCCACTGACTGACGTCGATGTCTGATGGTGAA
ptprs	3761	TGCTGTAAACTTGTTGCAAGGCAGGCGTTTTGGCCACTGACTGACGCCTGCCTCAACAAGTTTA
ptprs	3959	TGCTGTAGAGTTGTTCTCCCACAGAGGTTTTGGCCACTGACTGACCTCTGTGGGAACAACTCTA
stx7	463	TGCTGATGTGGTGAACTCTGCCACTAGTTTTGGCCACTGACTGACTAGTGGCAGTTCACCACAT
stx7	711	TGCTGAATATCAGCTTCCAGCTGCCTGTTTTGGCCACTGACTGACAGGCAGCTAAGCTGATATT
cttn	40	TGCTGATCAGCTCCTCCATCATCCTGGTTTTGGCCACTGACTGACCAGGATGAGAGGAGCTGAT
