# Supplementary material for: Identification of the growth cone as a probe and driver of neuronal migration in the injured brain
Source: Nat Commun. 2024 Mar 9;15:1877. doi: 10.1038/s41467-024-45825-8 (PMC10924819; doi:10.1038/s41467-024-45825-8)
Supplement: Supplementary file 16 — Source data file [file 41467_2024_45825_MOESM16_ESM.xlsx]

## Sheet: Summary Statistics
	Summary statistics	All of the data were two-tailed.
Figure	Sample number	Statistical test	P value	Degree of freedom & F/t/W value
1c	Elongation, n = 19 events (14 cells from 4 experiments);	Welch's t-test	p = 0.00010	t (22.78) = -4.69
	Pause, n = 22 events (14 cells from 4 experiments)
1i	miR-lacZ, n = 37 cells;	Fisher's exact test	p = 0.00063	NA
	miR-liprin-α, n = 43 cells
1o	Ctrl gel + ctrl, n = 10 cells (from 5 experiments);	Kruskal-Wallis test followed by post-hoc Steel Dwass test	p = 3.95×10-05 (Kruskal-Wallis test);	chi-squared (3) = 23.05;
	CS gel + ctrl, n = 12 cells (from 5 experiments);		Ctrl gel + ctrl vs CS gel + ctrl, p = 0.0013;	Ctrl gel + ctrl vs CS gel + ctrl, t = 3.69;
	CS gel + PTPσ-KD, n = 13 cells (from 3 experiments);		CS gel + ctrl vs CS gel + PTPσ-KD, p = 0.0010;	CS gel + ctrl vs CS gel + PTPσ-KD, t = 3.75;
	CS gel + ctrl + ChABC, n= 11 cells (from 5 experiments)		CS gel + ctrl vs CS gel + ctrl + ChABC, p = 0.00078	CS gel + ctrl vs CS gel + ctrl + ChABC, t = 3.82
1p	Ctrl gel + ctrl, n = 10 cells (from 5 experiments);	Kruskal-Wallis test followed by post-hoc Steel Dwass test	p = 7.31×10-06 (Kruskal-Wallis test);	chi-squared (3) = 26.55;
	CS gel + ctrl, n = 12 cells (from 5 experiments);		Ctrl gel + ctrl vs CS gel + ctrl, p = 0.00044;	Ctrl gel + ctrl vs CS gel + ctrl, t = 3.96;
	CS gel + PTPσ-KD, n = 13 cells (from 3 experiments);		CS gel + ctrl vs CS gel + PTPσ-KD, p = 0.00013;	CS gel + ctrl vs CS gel + PTPσ-KD, t = 4.24;
	CS gel + ctrl + ChABC, n= 11 cells (from 5 experiments)		CS gel + ctrl vs CS gel + ctrl + ChABC, p = 0.00028	CS gel + ctrl vs CS gel + ctrl + ChABC, t = 4.06
2d	Control-non-coating, n = 79 events from 12 cells (5 experiments);	Kruskal-Wallis test followed by post-hoc Steel Dwass test	p = 9.80×10-10 ( Kruskal-Wallis test)	chi-squared (3) = 44.88
	Control-control, n = 20 events from 6 cells (4 experiments);		Control-control vs Sdc2-Sdc2, p = 2.47×10-6;	Control-control vs Sdc2-Sdc2, t = 5.06;
	Sdc2-non-coating, n= 92 events from 10 cells (4 experiments);		Sdc2-non-coating vs Sdc2-Sdc2, p = 2.16×10-9	Sdc2-non-coating vs Sdc2-Sdc2, t = 6.27
	Sdc2-Sdc2, n= 16 events from 12 cells (6 experiments)
2f	Control-non-coating, n = 11 cells (from 5 experiments);	Kruskal-Wallis test followed by post-hoc Steel Dwass test	p = 0.00092 (Kruskal-Wallis test);	chi-squared (3) = 16.44
	Control-control, n = 10 cells (from 4 experiments);		Control-control vs Sdc2-Sdc2, p = 0.017;	Control-control vs Sdc2-Sdc2, t = 2.94;
	Sdc2-non-coating, n= 15 cells (from 5 experiments);		Sdc2-non-coating vs Sdc2-Sdc2, p = 0.016	Sdc2-non-coating vs Sdc2-Sdc2, t = 2.97
	Sdc2-Sdc2, n= 15 cells (from 6 experiments)
2g	Control-non-coating, n = 11 cells (from 5 experiments);	Kruskal-Wallis test followed by post-hoc Steel Dwass test	p = 9.58×10-05 (Kruskal-Wallis test);	chi-squared (3) = 25.49
	Control-control, n = 10 cells (from 4 experiments);		Control-control vs Sdc2-Sdc2, p = 0.00075;	Control-control vs Sdc2-Sdc2, t = 3.83;
	Sdc2-non-coating, n= 15 cells (from 5 experiments);		Sdc2-non-coating vs Sdc2-Sdc2, p = 0.00043	Sdc2-non-coating vs Sdc2-Sdc2, t = 3.96
	Sdc2-Sdc2, n= 15 cells (from 6 experiments)
2h	n = 38 cells (from 7 experiments)	Peason's product-moment correlation	p = 0.0012	t (36) = 3.51
2k	Control, n = 30 cells (from 3 experiments);	Mann-Whitney U-test	p = 1.88×10-06	W = 756
	Fyn-KD, n = 30 cells (from 3 experiments)
2q	Control, n = 11 cells (from 4 experiments);	Kruskal-Wallis test followed by post-hoc Steel Dwass test	p = 2.72×10-06 (Kruskal-Wallis test);	chi-squared (4) = 31.25;
	Fyn-KD, n = 10 cells (from 3 experiments);		Control vs Fyn-KD, p = 0.032;	Control vs Fyn-KD, t = 2.89;
	cortactin-KD, n = 15 cells (from 4 experiments);		Control vs cortactin-KD, p = 0.00035;	Control vs cortactin-KD, t = 4.13;
	cortactin-KD+cortactin*, n = 15 cells (from 4 experiments);		Control vs cortactin-KD+cortactin*Y421A, p = 0.024;	Control vs cortactin-KD+cortactin*Y421A, t = 2.98;
	cortactin-KD+cortactin*Y421A, n = 13 cells (from 3 experiments)		cortactin-KD vs cortactin-KD+cortactin*, p = 0.00025;	cortactin-KD vs cortactin-KD+cortactin*, t = 4.21;
			cortactin-KD+cortactin* vs cortactin-KD+cortactin*Y421A, p = 0.014	cortactin-KD+cortactin* vs cortactin-KD+cortactin*Y421A, t = 3.16
2r	Control, n = 11 cells (from 4 experiments);	Kruskal-Wallis test followed by post-hoc Steel Dwass test	p = 1.58×10-08 (Kruskal-Wallis test);	chi-squared (4) = 42.12;
	Fyn-KD, n = 10 cells (from 3 experiments);		Control vs Fyn-KD, p = 0.0039;	Control vs Fyn-KD, t = 3.52;
	cortactin-KD, n = 15 cells (from 4 experiments);		Control vs cortactin-KD, p = 0.00023;	Control vs cortactin-KD, t = 4.23;
	cortactin-KD+cortactin*, n = 15 cells (from 4 experiments);		Control vs cortactin-KD+cortactin*Y421A, p = 0.0014;	Control vs cortactin-KD+cortactin*Y421A, t = 3.79;
	cortactin-KD+cortactin*Y421A, n = 13 cells (from 3 experiments)		cortactin-KD vs cortactin-KD+cortactin*, p = 4.49×10-05;	cortactin-KD vs cortactin-KD+cortactin*, t = 4.58;
			cortactin-KD+cortactin* vs cortactin-KD+cortactin*Y421A, p = 0.0014	cortactin-KD+cortactin* vs cortactin-KD+cortactin*Y421A, t = 3.80
2s	Control, n = 11 cells (from 4 experiments);	Kruskal-Wallis test followed by post-hoc Steel Dwass test	p = 1.40×10-06 (Kruskal-Wallis test);	chi-squared (4) = 32.67;
	Fyn-KD, n = 10 cells (from 3 experiments);		Control vs Fyn-KD, p = 0.0030;	Control vs Fyn-KD, t = 3.59;
	cortactin-KD, n = 15 cells (from 4 experiments);		Control vs cortactin-KD, p = 0.00036;	Control vs cortactin-KD, t = 4.13;
	cortactin-KD+cortactin*, n = 15 cells (from 4 experiments);		Control vs cortactin-KD+cortactin*Y421A, p = 0.034;	Control vs cortactin-KD+cortactin*Y421A, t = 2.87;
	cortactin-KD+cortactin*Y421A, n = 13 cells (from 3 experiments)		cortactin-KD vs cortactin-KD+cortactin*, p = 0.00084;	cortactin-KD vs cortactin-KD+cortactin*, t = 3.92;
			cortactin-KD+cortactin* vs cortactin-KD+cortactin*Y421A, p = 0.042	cortactin-KD+cortactin* vs cortactin-KD+cortactin*Y421A, t = 2.79
3g	No inhibitor, n = 10 cells (from 4 experiments);	unpaired t-test	Opto-Lat, p = 0.00036;	Opto-Lat, t (20) = 4.29;
	Opto-Lat-514 nm, n = 11 cells (from 6 experiments);		PST-1, p = 0.0031	PST-1, t (18) = 3.36
	Opto-Lat-405 nm, n = 11 cells (from 7 experiments);
	PST-1-514 nm, n = 10 cells (from 4 experiments);
	PST-1-405 nm, n = 10 cells (from 3 experiments)
3h	No inhibitor, n = 10 cells (from 4 experiments);	unpaired t-test	Opto-Lat, p = 1.50×10-07;	Opto-Lat, t (20) = 7.87;
	Opto-Lat-514 nm, n = 11 cells (from 6 experiments);		PST-1, p = 0.016	PST-1, t (18) = 2.65
	Opto-Lat-405 nm, n = 11 cells (from 7 experiments);
	PST-1-514 nm, n = 10 cells (from 4 experiments);
	PST-1-405 nm, n = 10 cells (from 3 experiments)
3i	No inhibitor, n = 10 cells (from 4 experiments);	unpaired t-test	Opto-Lat, p = 0.0031;	Opto-Lat, t (20) = 3.36;
	Opto-Lat-514 nm, n = 11 cells (from 6 experiments);		PST-1, p = 2.24×10-06	PST-1, t (18) = 6.81
	Opto-Lat-405 nm, n = 11 cells (from 7 experiments);
	PST-1-514 nm, n = 10 cells (from 4 experiments);
	PST-1-405 nm, n = 10 cells (from 3 experiments)
4d	x <100, n = 3 brains	one-way ANOVA followed by post-hoc Dunnett test	p = 0.0082 (one-way ANOVA)	F (2, 6) = 11.88
	100 ≤ x < 300, n = 3 brains		x <100 vs 100 ≤ x < 300, p = 0.1848;
	300 ≤ x, n = 3 brains		x <100 vs 300 ≤ x, p = 0.0052
4e	x <100, n = 3 brains	Kruskal-Wallis test followed by post-hoc Dunn’s test	p = 0.0429 (Kruskal-Wallis);	chi-squared (2) = 5.6471
	100 ≤ x < 300, n = 3 brains		x <100 vs 100 ≤ x < 300, p = 0.1449;
	300 ≤ x, n = 3 brains		x <100 vs 300 ≤ x, p = 0.0495
	Averaged extended ratio per brain is displayed
5g	Control, n = 17 cells	unpaired t-test	p = 0.0030	t (28) = 3.255
	Sdc2, n = 13 cells
6a	Control, n = 6 brains	Kruskal-Wallis test followed by two-stage step-up method of Benjamini, Krieger and Yekutieli	p = 0.027 (Upper, Kruskal-Wallis);	Upper, chi-squared (3) = 9.19;
	Gpc4, n = 6 brains		Control vs Gpc4, p-adj = 0.0185;	Middle, chi-squared (3) = 10.72;
	Sdc2, n = 5 brains		Control vs Sdc2, p-adj = 0.0185;	Lower, chi-squared (3) =1.62
	Sdc4, n = 5 brains		Control vs Sdc4, p-adj = 0.0185
			p = 0.013 (Middle, Kruskal-Wallis);
			Control vs Gpc4, p-adj = 0.0258;
			Control vs Sdc2, p-adj = 0.0468;
			Control vs Sdc4, p-adj = 0.0066
			p = 0.65 (Lower, Kruskal-Wallis);
			Control vs Gpc4, p-adj = 0.780;
			Control vs Sdc2, p-adj = 0.923;
			Control vs Sdc4, p-adj = 0.923
6c	Control, n = 5 brains	one-way ANOVA followed by post-hoc Dunnett test	p = 0.0038 (one-way ANOVA);	F (3, 16) = 6.72
	Gpc4, n = 5 brains		Control vs Gpc4, p = 0.0044;
	Sdc2, n = 5 brains		Control vs Sdc2, p = 0.0063;
	Sdc4, n = 5 brains		Control vs Sdc4, p = 0.0067
6d	Control, n = 6 brains	one-way ANOVA followed by post-hoc Holm-Sídák test	p = 0.044 (one-way ANOVA);	F (3, 18) = 3.3
	Gpc4, n = 5 brains		Control vs Gpc4, p = 0.0489;
	Sdc2, n = 5 brains		Control vs Sdc2, p = 0.0489;
	Sdc4, n = 6 brains		Control vs Sdc4, p = 0.0333
6h	GF + Sdc2, n = 4 brains	one-way ANOVA followed by post-hoc Dunnett test (Middle and Upper),	p = 0.029 (Upper, one-way ANOVA);	Upper, F (2, 7) = 6.1;
	PF + Sdc2, n = 3 brains	Kruskal-Wallis test followed by followed by Dunn’s test (Lower)	GF + Sdc2 vs PF + Sdc2, p = 0.031;	Middle, F (2, 7) = 10.9;
	Gelatin sponge + Sdc2, n = 3 brains		GF + Sdc2 vs Gelatin sponge + Sdc2, p = 0.049	Lower, chi-squared (2) = 5.4
			p = 0.0072 (Middle, one-way ANOVA);
			GF + Sdc2 vs PF + Sdc2, p = 0.010;
			GF + Sdc2 vs Gelatin sponge + Sdc2, p = 0.010
			p = 0.062 (Lower, Kruskal-Wallis);
			GF + Sdc2 vs PF + Sdc2, p = 0.042;
			GF + Sdc2 vs Gelatin sponge + Sdc2, p = 0.39
6k	Control, n = 4 experiments (observed 10 cells in total, results obtained per experiment is displayed)	unpaired t-test	p = 0.0231	t (8) = 2.803
	Sdc2, n = 6 experiments (observed 29 cells in total, results obtained per experiment is displayed)
6l	Control, n = 4 experiments (observed 10 cells in total, results obtained per experiment is displayed)	unpaired t-test	p = 0.0002	t (8) = 6.647
	Sdc2, n = 6 experiments (observed 29 cells in total, results obtained per experiment is displayed)
6m	Control, n = 20 cells; Sdc2, n = 25 cells	unpaired t-test	p < 0.0001	t (43) = 6.826
7c	Control, n = 14 brains; Sdc2, n = 13 brains	unpaired t-test	p = 0.0054	t (25) = 2.76
7d	Intact, n = 10 animals	Kruskal-Wallis test followed by two-stage step-up method of Benjamini, Krieger and Yekutieli	p < 0.0001 (Kruskal-Wallis test);	chi-squared (5) = 26.04
	Injury, n = 16 animals		Intact vs Injury, p-adj = 0.0077;
	Control gelatin fabrics, n = 14 animals		Intact vs Control, p-adj = 0.0008;
	Gpc4 gelatin fabrics, n = 11 animals		Intact vs Gpc4, p-adj = 0.32;
	Sdc2 gelatin fabrics, n = 10 animals		Intact vs Sdc2, p-adj = 0.46;
	Sdc4 gelatin fabrics, n = 12 animals		Intact vs Sdc4, p-adj = 0.53;
			Injury vs Control, p-adj = 0.29;
			Injury vs Gpc4, p-adj = 0.069;
			Injury vs Sdc2, p-adj = 0.032;
			Injury vs Sdc4, p-adj = 0.0077;
			Control vs Gpc4, p-adj = 0.0077;
			Control vs Sdc2, p-adj = 0.0047;
			Control vs Sdc4, p-adj = 0.0008;
			Gpc4 vs Sdc2, p-adj = 0.48;
			Gpc4 vs Sdc4, p-adj = 0.37;
			Sdc2 vs Sdc4, p-adj = 0.48
7f	Control, n = 10 animals	unpaired t-test	p = 0.0023	t (18) = 3.54
	NSE-DTA, n = 10 animals
S1f	LP elongation, n = 19 events (13 cells from 6 experiments);	one-way ANOVA followed by post-hoc Tukey test	p = 0.015 (one-way ANOVA);	F (2, 53) = 4.59
	Somal translocation (Swelling formation), n = 16 events (10 cells from 6 experiments);		LP elongation vs Somal translocation, p = 0.044;
	Somal translocation, n = 21 events (13 cells from 6 experiments)		Somal translocation (swelling formation) vs Somal translocation, p = 0.026
S1p	Control, n = 121 events (15 cells from 3 experiments);	Mann-Whitney U-test	p = 7.18×10-08	W = 5732.5
	Elongation, n = 147 events (15 cells from 3 experiments)
S1q	Control, n = 103 events (10 cells from 3 experiments);	Mann-Whitney U-test	p = 1.20×10-09	W = 2497
	Elongation, n = 90 events (10 cells from 3 experiments)
S2a	Control, n = 20 cells (from three independent experiments)	unpaired t-test	p = 1.33×10-07	t (38) = 6.5
	KD, n = 20 cells (from three independent experiments)
S2b	Control, n = 20 cells (from three independent experiments)	unpaired t-test	p = 1.84×10-06	t (38) = 5.6
	KD, n = 20 cells (from three independent experiments)
S2c	Control, n = 20 cells (from three independent experiments)	unpaired t-test	p = 2.28×10-09	t (38) = 7.8
	KD, n = 20 cells (from three independent experiments)
S2d	Control, n = 20 cells (from three independent experiments)	unpaired t-test	p = 0.00018	t (38) = 4.1
	KD, n = 20 cells (from three independent experiments)
S2e	Ten cells per protein were randomly selected and analyzed using machine learning (n = 6-10 cells each from 4 experiments)	one-way ANOVA followed by post-hoc Dunnett test	p = 4.99×10-09 (one-way ANOVA);	F (4, 40) = 19.7
			Destrin, p = 0.016;
			Liprin-α, p < 0.001;
			PTPσ, p<0.001
S3c	Vehicle, n = 11 cultures	Kruskal-Wallis test followed by post-hoc Dunn’s test	p <0.0001 (Kruskal-Wallis test);	chi-squared (10) = 42.2
	Gpc1, n = 4 cultures		Vehicle vs Gpc1, p > 0.9999
	Gpc2, n = 6 cultures		Vehicle vs Gpc2, p = 0.0187;
	Gpc3, n = 6 cultures		Vehicle vs Gpc3, p = 0.0410;
	Gpc4, n = 4 cultures		Vehicle vs Gpc4, p = 0.0424;
	Gpc5, n = 5 cultures		Vehicle vs Gpc5, p > 0.9999;
	Gpc6, n = 5 cultures		Vehicle vs Gpc6, p = 0.5061
	Sdc1, n = 4 cultures		Vehicle vs Sdc1, p > 0.9999;
	Sdc2, n = 5 cultures		Vehicle vs Sdc2, p = 0.0001;
	Sdc3, n = 5 cultures		Vehicle vs Sdc3, p = 0.0396;
	Sdc4, n = 4 cultures		Vehicle vs Sdc4, p = 0.0011
	Control vs Vehicle	unpaired t-test	p = 0.0022	t (14) = 3.7
	Control, n = 5 cultures
	Vehicle, n = 11 cultures
	Sdc2 vs Sdc2 + HepIII	Mann-Whitney U-test	p = 0.0043	W = 0
	Sdc2, n = 5 cultures
	Sdc2 + HepIII, n = 6 cultures
S3d	Vehicle, n = 24 cells	one-way ANOVA followed by post-hoc Dunnett test	p = 0.0001 (one-way ANOVA);	F (3, 48) = 9
	Gpc4, n = 8 cells		Vehicle vs Gpc4, p = 0.0007;
	Sdc2, n = 10 cells		Vehicle vs Sdc2, p = 0.0007;
	Sdc4, n = 10 cells		Vehicle vs Sdc4, p = 0.0342
S3e	Vehicle, n = 50 cells	one-way ANOVA followed by post-hoc Dunnett test	p = 0.0028 (one-way ANOVA);	F (3, 250) = 4.8
	Gpc4, n = 66 cells		Vehicle vs Gpc4, p = 0.0031;
	Sdc2, n = 81 cells		Vehicle vs Sdc2, p = 0.0205;
	Sdc4, n = 57 cells		Vehicle vs Sdc4, p = 0.0023
S3f	Vehicle, n = 126 cells	Kruskal-Wallis test followed by post-hoc Dunn’s test	p = 0.0028 (Kruskal-Wallis test);	chi-squared (3) = 42.08
	Gpc4, n = 87 cells		Vehicle vs Gpc4, p = 0.0006;
	Sdc2, n = 109 cells		Vehicle vs Sdc2, p < 0.0001;
	Sdc4, n = 42 cells		Vehicle vs Sdc4, p = 0.0123
S3j	Control, n = 20 cells (from three independent experiments)	unpaired t-test (cortactin, pY421-cortactin)	p = 0.00044 (cortactin)	t (38) = 3.9
	KD, n = 20 cells (from three independent experiments)		p = 1.20×10-05 (pY421-cortactin)	t (38) = 5.0
S4g	n = 10 cells each (from 7 experiments)	Mann-Whitney U-test	Opto-Lat, leading filopodium, 514 nm vs 405 nm, p = 0.022;	Opto-Lat, leading filopodium, 514 nm vs 405 nm, W = 80.5;
			PnOJ, leading filopodium, 514 nm vs 405 nm, p = 0.0089;	PnOJ, leading filopodium, 514 nm vs 405 nm, W = 16;
			PST-1, leading filopodium, 514 nm vs 405 nm, p = 0.0017	PST-1, leading filopodium, 514 nm vs 405 nm, W = 90
S5d	514 nm, n = 12 cells (from 6 experiments);	Mann-Whitney U-test	p = 5.29×10-05	W = 0
	405 nm, n = 11 cells (from 6 experiments)
S5g	Growth cone, n = 5 cells (from 2 experiments);	unpaired t-test	p = 2.26×10-05	t (13) = 6.42
	Filopodia, n = 10 cells (from 2 experiments)
S5h	Growth cone, n = 5 cells (from 2 experiments);	Mann-Whitney U-test	p = 0.013	W = 45
	Filopodia, n = 10 cells (from 2 experiments)
S6c	140°C 12 h, n = 4 brains	unpaired t-test	p = 0.0031	t (5) = 5.35
	160°C 24 h, n = 3 brains
S6d	140°C 12 h, n = 5 brains	unpaired t-test	p = 0.0058	t (7) = 3.91
	160°C 24 h, n = 4 brains
S6f	Control, n = 9 cells	Kruskal-Wallis test followed by two-stage step-up method of Benjamini, Krieger and Yekutieli	p = 0.0121 (Kruskal-Wallis test);	chi-squared (3) = 10.94
	Gpc4, n = 13 cells		Control vs Gpc4, p-adj = 0.0025;
	Sdc2, n = 18 cells		Control vs Sdc2, p-adj = 0.0025;
	Sdc4, n = 20 cells		Control vs Sdc4, p-adj = 0.0217
S6h	Horizontal insertion, n = 5 brains	unpaired t-test (Upper);	Upper, p = 0.0091;	Upper, t (8) = 3.42;
	Vertical insertion, n = 5 brains	Mann-Whitney U-test (Lower amd Middle)	Middle, p = 0.0079;	Middle, W = 0;
			Lower, p = 0.095	Lower, W = 4
S7e	Control, n = 4 experiments (13 cells)	Kruskal-Wallis test followed by Dunn’s test	p = 0.0114 (Kruskal-Wallis test);	chi-squared (2) = 7.20
	Gpc4, n = 3 experiments (14 cells)		Control vs Gpc4, p = 0.0467;
	Sdc4, n = 3 experiments (13 cells)		Control vs Sdc4, p = 0.0467
S7f	Control, n = 7 brains	one-way ANOVA followed by post-hoc Dunnett test	p = 0.012 (one-way ANOVA);	F (2, 19) = 5.7
	Gpc4, n = 7 brains		Control vs Gpc4, p = 0.0076;
	Sdc4, n = 8 brains		Control vs Sdc4, p = 0.0464

## Sheet: Figure 1
	Fig. 1c			Fig. 1i			Fig. 1o			Fig. 1q
	GC elongation	GC pause		KD vector	Phenotype		Group	Growth cone		Group	Speed
	7.2	22.65		lacZ	GC		CS(-)	65.25		CS(-)	11.9571
	15.269	32.5217		lacZ	GC		CS(-)	55.58		CS(-)	12.7111
	11.95	42		lacZ	GC		CS(-)	45.19		CS(-)	21.8625
	4.05405	49.1368		lacZ	GC		CS(-)	49.55		CS(-)	19.6969
	9.96923	12.5633		lacZ	GC		CS(-)	24.33		CS(-)	11.2
	7.69231	5.34783		lacZ	GC		CS(-)	42.51		CS(-)	12.2884
	6.17647	12.6383		lacZ	GC		CS(-)	37.01		CS(-)	24.8118
	13.8486	21.1412		lacZ	GC		CS(-)	44.58		CS(-)	12.6387
	9.57692	38.6788		lacZ	GC		CS(-)	27.78		CS(-)	6.46596
	2.20645	68.56		lacZ	GC		CS(-)	21.58		CS(-)	12.2924
	16	11.4171		lacZ	GC		CS(+)	29.8		CS(+)	1.1339
	16.08	34.5176		lacZ	GC		CS(+)	12.86		CS(+)	3.65233
	3.75652	50.16		lacZ	GC		CS(+)	10.63		CS(+)	0.980233
	18.3	108		lacZ	GC		CS(+)	11.3		CS(+)	0.883191
	13.4526	83.0571		lacZ	GC		CS(+)	17.49		CS(+)	3.28
	18.7742	110.52		lacZ	GC		CS(+)	11.93		CS(+)	2.4
	19	41.6571		lacZ	GC		CS(+)	14.33		CS(+)	2.76
	15.5467	21.3931		lacZ	GC		CS(+)	8.06		CS(+)	0.965517
	3.89143	23.4545		lacZ	GC		CS(+)	11.57		CS(+)	0.828
		51.1385		lacZ	GC		CS(+)	23.33		CS(+)	1.455
		37.95		lacZ	GC		CS(+)	13.06		CS(+)	1.91421
		21.36		lacZ	GC		CS(+)	12.02		CS(+)	3.09317
				lacZ	GC		CS(+) + PTPσ-KD	33.61		CS(+) + PTPσ-KD	13.7288
				lacZ	GC		CS(+) + PTPσ-KD	52.85		CS(+) + PTPσ-KD	10.51
				lacZ	GC		CS(+) + PTPσ-KD	35.63		CS(+) + PTPσ-KD	6.54783
				lacZ	GC		CS(+) + PTPσ-KD	33.41		CS(+) + PTPσ-KD	20.3833
				lacZ	GC		CS(+) + PTPσ-KD	28.69		CS(+) + PTPσ-KD	18.11
				lacZ	GC		CS(+) + PTPσ-KD	20.82		CS(+) + PTPσ-KD	25.0941
				lacZ	GC		CS(+) + PTPσ-KD	35.07		CS(+) + PTPσ-KD	18.624
				lacZ	GC		CS(+) + PTPσ-KD	72.5		CS(+) + PTPσ-KD	33.1938
				lacZ	GC		CS(+) + PTPσ-KD	23.79		CS(+) + PTPσ-KD	18.2954
				lacZ	GC		CS(+) + PTPσ-KD	21.24		CS(+) + PTPσ-KD	9.19385
				lacZ	GC		CS(+) + PTPσ-KD	68.16		CS(+) + PTPσ-KD	26.97
				lacZ	GC		CS(+) + PTPσ-KD	21.47		CS(+) + PTPσ-KD	9.17727
				lacZ	GC		CS(+) + PTPσ-KD	27.15		CS(+) + PTPσ-KD	4.23673
				lacZ	GC		CS(+) + ChABC	53.59		CS(+) + ChABC	26.0945
				lacZ	GC		CS(+) + ChABC	29.49		CS(+) + ChABC	11.5912
				Liprin-α	GC		CS(+) + ChABC	56.02		CS(+) + ChABC	19.6744
				Liprin-α	GC		CS(+) + ChABC	19.91		CS(+) + ChABC	21.8
				Liprin-α	GC		CS(+) + ChABC	39.98		CS(+) + ChABC	17.98
				Liprin-α	GC		CS(+) + ChABC	30.74		CS(+) + ChABC	7.00444
				Liprin-α	GC		CS(+) + ChABC	54.31		CS(+) + ChABC	5.13488
				Liprin-α	GC		CS(+) + ChABC	28.67		CS(+) + ChABC	5.33793
				Liprin-α	GC		CS(+) + ChABC	42.29		CS(+) + ChABC	9.09545
				Liprin-α	GC		CS(+) + ChABC	55.01		CS(+) + ChABC	14.725
				Liprin-α	GC		CS(+) + ChABC	42.21		CS(+) + ChABC	10.4302
				Liprin-α	GC
				Liprin-α	GC
				Liprin-α	GC
				Liprin-α	GC
				Liprin-α	GC
				Liprin-α	GC
				Liprin-α	GC
				Liprin-α	GC
				Liprin-α	GC
				Liprin-α	GC
				Liprin-α	GC
				Liprin-α	GC
				Liprin-α	GC
				Liprin-α	GC
				Liprin-α	GC
				Liprin-α	GC
				Liprin-α	GC
				Liprin-α	GC
				Liprin-α	GC
				Liprin-α	GC
				Liprin-α	GC
				Liprin-α	GC
				Liprin-α	GC
				Liprin-α	GC+LS
				Liprin-α	GC+LS
				Liprin-α	GC+LS
				Liprin-α	GC+LS
				Liprin-α	GC+LS
				Liprin-α	GC+LS
				Liprin-α	GC+LS
				Liprin-α	GC+LS
				Liprin-α	GC+LS
				Liprin-α	GC+LS
				Liprin-α	GC+LS

## Sheet: Figure 2
	Fig. 2d			Fig. 2f			Fig. 2g			Fig. 2h			Fig. 2k			Fig. 2q			Fig. 2r			Fig. 2s
	Group	TF length		Group	Growth cone area		Group	Migration speed		Growth cone area	Migration speed		Group	Intensity		Group	TF length		Group	Growth cone area		Group	Migration speed
	Control-Non-coat	3.88		Control-Non-coat	15.66		Control-Non-coat	0.766423		15.66	0.766423		Control	1.57282		Control	5.07		Control	32.38		Control	6.70638
	Control-Non-coat	3.8		Control-Non-coat	32.36		Control-Non-coat	4.896		32.36	4.896		Control	0.867538		Control	5.74		Control	20.87		Control	18.671
	Control-Non-coat	1.75		Control-Non-coat	12.08		Control-Non-coat	9.61333		12.08	9.61333		Control	0.343121		Control	6.16		Control	19.38		Control	5.63077
	Control-Non-coat	3.53		Control-Non-coat	17.99		Control-Non-coat	2.72344		17.99	2.72344		Control	0.631817		Control	3.84		Control	46.56		Control	26.8833
	Control-Non-coat	3.16		Control-Non-coat	11.03		Control-Non-coat	5.248		11.03	5.248		Control	1.63053		Control	6.23		Control	41.68		Control	19.0388
	Control-Non-coat	4.05		Control-Non-coat	19.14		Control-Non-coat	13.775		19.14	13.775		Control	1.71821		Control	6.81		Control	39.4		Control	30.6889
	Control-Non-coat	4.24		Control-Non-coat	7.36		Control-Non-coat	1.64672		30	0.87619		Control	1.66912		Control	3.71		Control	25.17		Control	9.46875
	Control-Non-coat	3.96		Control-Non-coat	25.51		Control-Non-coat	6.9		17.86	2.13333		Control	0.530463		Control	4.26		Control	30.54		Control	24.8522
	Control-Non-coat	5.68		Control-Non-coat	36.16		Control-Non-coat	10.272		42.51	6.79245		Control	1.60692		Control	8.2		Control	28.15		Control	22.2857
	Control-Non-coat	3.28		Control-Non-coat	15.32		Control-Non-coat	2.57647		29.8	3.32308		Control	0.960113		Control	3.91		Control	30.91		Control	17.2221
	Control-Non-coat	3.59		Control-Non-coat	5.81		Control-Non-coat	1.22526		9.09	1.29057		Control	0.429028		Control	5.69		Control	17.89		Control	23.4638
	Control-Non-coat	3.96		Control-Control	9.46		Control-Control	5.30769		13.09	7.84545		Control	0.770209		Fyn-KD	1.86		Fyn-KD	3.97		Fyn-KD	2.10207
	Control-Non-coat	5		Control-Control	36.03		Control-Control	9.09		23.51	10.9727		Control	0.879673		Fyn-KD	3.5		Fyn-KD	3.58		Fyn-KD	3.60784
	Control-Non-coat	2.8		Control-Control	9.67		Control-Control	8.01143		22.21	6.7		Control	0.393221		Fyn-KD	6.3		Fyn-KD	19.62		Fyn-KD	6.34754
	Control-Non-coat	2.52		Control-Control	15.45		Control-Control	12.915		23.02	10.812		Control	0.600376		Fyn-KD	0.85		Fyn-KD	1.85		Fyn-KD	7.536
	Control-Non-coat	3.7		Control-Control	30.31		Control-Control	7.90244		14.74	16.1656		Control	0.790705		Fyn-KD	5.65		Fyn-KD	9.41		Fyn-KD	6.25714
	Control-Non-coat	3.03		Control-Control	31.29		Control-Control	6.77838		13.38	0.483673		Control	0.809518		Fyn-KD	2.55		Fyn-KD	7.12		Fyn-KD	1.94157
	Control-Non-coat	2.85		Control-Control	8.49		Control-Control	10.7556		6.73	5.60907		Control	1.0515		Fyn-KD	2.69		Fyn-KD	14.2		Fyn-KD	4.10847
	Control-Non-coat	2.6		Control-Control	6.73		Control-Control	2.68525		22.34	1.96933		Control	0.544528		Fyn-KD	2.48		Fyn-KD	22.2		Fyn-KD	1.42466
	Control-Non-coat	1.72		Control-Control	35.06		Control-Control	5.13333		9.46	5.30769		Control	1.07275		Fyn-KD	1.33		Fyn-KD	0.23		Fyn-KD	1.58788
	Control-Non-coat	2.72		Control-Control	17.22		Control-Control	5.408		36.03	9.09		Control	1.26008		Fyn-KD	2.96		Fyn-KD	8.22		Fyn-KD	0.533333
	Control-Non-coat	4.1		Sdc2-Non-coat	30		Sdc2-Non-coat	0.87619		9.67	8.01143		Control	0.91084		Cortactin-KD	1.68		Cortactin-KD	0.42		Cortactin-KD	3.36
	Control-Non-coat	1.26		Sdc2-Non-coat	17.86		Sdc2-Non-coat	2.13333		15.45	12.915		Control	0.620007		Cortactin-KD	1.37		Cortactin-KD	0.4		Cortactin-KD	1.8439
	Control-Non-coat	3.11		Sdc2-Non-coat	42.51		Sdc2-Non-coat	6.79245		30.31	7.90244		Control	1.64795		Cortactin-KD	4.11		Cortactin-KD	12.48		Cortactin-KD	4.23429
	Control-Non-coat	1.37		Sdc2-Non-coat	29.8		Sdc2-Non-coat	3.32308		31.29	6.77838		Control	0.6029		Cortactin-KD	2.36		Cortactin-KD	0		Cortactin-KD	5.63437
	Control-Non-coat	2.18		Sdc2-Non-coat	9.09		Sdc2-Non-coat	1.29057		44.18	12.714		Control	0.893947		Cortactin-KD	2.12		Cortactin-KD	3.13		Cortactin-KD	1.43529
	Control-Non-coat	1.8		Sdc2-Non-coat	13.09		Sdc2-Non-coat	7.84545		47.33	23.2818		Control	1.50061		Cortactin-KD	3.18		Cortactin-KD	17.99		Cortactin-KD	1.10824
	Control-Non-coat	3.85		Sdc2-Non-coat	23.51		Sdc2-Non-coat	10.9727		29.06	16.624		Control	1.14669		Cortactin-KD	1.21		Cortactin-KD	0.67		Cortactin-KD	0.816495
	Control-Non-coat	3.16		Sdc2-Non-coat	22.21		Sdc2-Non-coat	6.7		42.6	13.456		Control	1.54665		Cortactin-KD	1.2		Cortactin-KD	3.58		Cortactin-KD	4.02532
	Control-Non-coat	3.67		Sdc2-Non-coat	23.02		Sdc2-Non-coat	10.812		64.95	20.5886		Control	0.998164		Cortactin-KD	1.98		Cortactin-KD	8.33		Cortactin-KD	8.36327
	Control-Non-coat	2.42		Sdc2-Non-coat	14.74		Sdc2-Non-coat	16.1656		36.06	21.2195		Fyn-KD	0.786889		Cortactin-KD	3.18		Cortactin-KD	0		Cortactin-KD	1.63846
	Control-Non-coat	2.89		Sdc2-Non-coat	13.38		Sdc2-Non-coat	0.483673		33.34	16.42		Fyn-KD	0.205185		Cortactin-KD	2.1		Cortactin-KD	4.57		Cortactin-KD	1.26
	Control-Non-coat	5.09		Sdc2-Non-coat	75.95		Sdc2-Non-coat	0.86281		29.85	15.3267		Fyn-KD	0.592079		Cortactin-KD	1.19		Cortactin-KD	6.87		Cortactin-KD	1.48889
	Control-Non-coat	3.63		Sdc2-Non-coat	6.73		Sdc2-Non-coat	5.60907		39.49	12.42		Fyn-KD	0.48113		Cortactin-KD	3.35		Cortactin-KD	1.3		Cortactin-KD	5.24211
	Control-Non-coat	2.8		Sdc2-Non-coat	22.34		Sdc2-Non-coat	1.96933		22.14	24.96		Fyn-KD	0.454108		Cortactin-KD	2.72		Cortactin-KD	4.34		Cortactin-KD	2.84746
	Control-Non-coat	3.13		Sdc2-Non-coat	14.24		Sdc2-Non-coat	18.9231		58.29	17.6167		Fyn-KD	0.8387		Cortactin-KD	1.74		Cortactin-KD	10.92		Cortactin-KD	4.28571
	Control-Non-coat	4.17		Sdc2-Sdc2	44.18		Sdc2-Sdc2	12.714		48.78	11.112		Fyn-KD	0.624547		Cortactin-KD + Cortactin*	5.03		Cortactin-KD + Cortactin*	14.18		Cortactin-KD + Cortactin*	6.93333
	Control-Non-coat	3.72		Sdc2-Sdc2	47.33		Sdc2-Sdc2	23.2818		37.14	8.60914		Fyn-KD	0.488396		Cortactin-KD + Cortactin*	4.66		Cortactin-KD + Cortactin*	21.08		Cortactin-KD + Cortactin*	19.1415
	Control-Non-coat	1.96		Sdc2-Sdc2	29.06		Sdc2-Sdc2	16.624					Fyn-KD	0.0628189		Cortactin-KD + Cortactin*	7.29		Cortactin-KD + Cortactin*	26.56		Cortactin-KD + Cortactin*	17.3423
	Control-Non-coat	1.34		Sdc2-Sdc2	42.6		Sdc2-Sdc2	13.456					Fyn-KD	0.662712		Cortactin-KD + Cortactin*	7.94		Cortactin-KD + Cortactin*	19.25		Cortactin-KD + Cortactin*	2.45
	Control-Non-coat	3.36		Sdc2-Sdc2	64.95		Sdc2-Sdc2	20.5886					Fyn-KD	0.533039		Cortactin-KD + Cortactin*	5.83		Cortactin-KD + Cortactin*	41.51		Cortactin-KD + Cortactin*	17.4
	Control-Non-coat	2.9		Sdc2-Sdc2	36.06		Sdc2-Sdc2	21.2195					Fyn-KD	0.165254		Cortactin-KD + Cortactin*	7.09		Cortactin-KD + Cortactin*	14.29		Cortactin-KD + Cortactin*	14.425
	Control-Non-coat	3.1		Sdc2-Sdc2	33.34		Sdc2-Sdc2	16.42					Fyn-KD	0.456487		Cortactin-KD + Cortactin*	9.33		Cortactin-KD + Cortactin*	24.18		Cortactin-KD + Cortactin*	30.0845
	Control-Non-coat	3.77		Sdc2-Sdc2	29.85		Sdc2-Sdc2	15.3267					Fyn-KD	0.401425		Cortactin-KD + Cortactin*	9.02		Cortactin-KD + Cortactin*	38.15		Cortactin-KD + Cortactin*	21.7025
	Control-Non-coat	3.19		Sdc2-Sdc2	39.49		Sdc2-Sdc2	12.42					Fyn-KD	1.03817		Cortactin-KD + Cortactin*	3.03		Cortactin-KD + Cortactin*	27.12		Cortactin-KD + Cortactin*	14.2714
	Control-Non-coat	2.38		Sdc2-Sdc2	22.14		Sdc2-Sdc2	24.96					Fyn-KD	0.350853		Cortactin-KD + Cortactin*	5.66		Cortactin-KD + Cortactin*	24.25		Cortactin-KD + Cortactin*	26.9217
	Control-Non-coat	4.15		Sdc2-Sdc2	58.29		Sdc2-Sdc2	17.6167					Fyn-KD	0.304343		Cortactin-KD + Cortactin*	2.33		Cortactin-KD + Cortactin*	20.66		Cortactin-KD + Cortactin*	4.69091
	Control-Non-coat	3.62		Sdc2-Sdc2	48.78		Sdc2-Sdc2	11.112					Fyn-KD	0.84183		Cortactin-KD + Cortactin*	3.54		Cortactin-KD + Cortactin*	22.9		Cortactin-KD + Cortactin*	3.58636
	Control-Non-coat	1.05		Sdc2-Sdc2	37.14		Sdc2-Sdc2	8.60914					Fyn-KD	0.626604		Cortactin-KD + Cortactin*	5.73		Cortactin-KD + Cortactin*	24.16		Cortactin-KD + Cortactin*	39.5846
	Control-Non-coat	5.09		Sdc2-Sdc2	20.77		Sdc2-Sdc2	40.4					Fyn-KD	0.803818		Cortactin-KD + Cortactin*	6.5		Cortactin-KD + Cortactin*	30.51		Cortactin-KD + Cortactin*	30.2455
	Control-Non-coat	2.15		Sdc2-Sdc2	29.54		Sdc2-Sdc2	34.0042					Fyn-KD	0.459374		Cortactin-KD + Cortactin*	5.06		Cortactin-KD + Cortactin*	24.49		Cortactin-KD + Cortactin*	13.3737
	Control-Non-coat	2.56											Fyn-KD	0.512614		Cortactin-KD + Cortactin*Y421A	3		Cortactin-KD + Cortactin*Y421A	1.24		Cortactin-KD + Cortactin*Y421A	6.73846
	Control-Non-coat	3.31											Fyn-KD	0.807017		Cortactin-KD + Cortactin*Y421A	2.75		Cortactin-KD + Cortactin*Y421A	8.37		Cortactin-KD + Cortactin*Y421A	3.984
	Control-Non-coat	2.8											Fyn-KD	0.726994		Cortactin-KD + Cortactin*Y421A	5.89		Cortactin-KD + Cortactin*Y421A	9.18		Cortactin-KD + Cortactin*Y421A	0.919149
	Control-Non-coat	3.04											Fyn-KD	0.361907		Cortactin-KD + Cortactin*Y421A	4.32		Cortactin-KD + Cortactin*Y421A	4.3		Cortactin-KD + Cortactin*Y421A	3.48
	Control-Non-coat	4.04											Fyn-KD	0.306791		Cortactin-KD + Cortactin*Y421A	2.39		Cortactin-KD + Cortactin*Y421A	17.72		Cortactin-KD + Cortactin*Y421A	6.94091
	Control-Non-coat	4.44											Fyn-KD	0.556743		Cortactin-KD + Cortactin*Y421A	1.59		Cortactin-KD + Cortactin*Y421A	30.76		Cortactin-KD + Cortactin*Y421A	24.1
	Control-Non-coat	2.44											Fyn-KD	0.27284		Cortactin-KD + Cortactin*Y421A	2.46		Cortactin-KD + Cortactin*Y421A	2.95		Cortactin-KD + Cortactin*Y421A	5.65424
	Control-Non-coat	2.13											Fyn-KD	0.315229		Cortactin-KD + Cortactin*Y421A	1.31		Cortactin-KD + Cortactin*Y421A	9.97		Cortactin-KD + Cortactin*Y421A	10.5405
	Control-Non-coat	3.05											Fyn-KD	0.266434		Cortactin-KD + Cortactin*Y421A	1.74		Cortactin-KD + Cortactin*Y421A	13.82		Cortactin-KD + Cortactin*Y421A	12.9548
	Control-Non-coat	2.3														Cortactin-KD + Cortactin*Y421A	6.45		Cortactin-KD + Cortactin*Y421A	13.64		Cortactin-KD + Cortactin*Y421A	2.37551
	Control-Non-coat	3.87														Cortactin-KD + Cortactin*Y421A	3.15		Cortactin-KD + Cortactin*Y421A	7.22		Cortactin-KD + Cortactin*Y421A	10.36
	Control-Non-coat	2.68														Cortactin-KD + Cortactin*Y421A	1.98		Cortactin-KD + Cortactin*Y421A	12.55		Cortactin-KD + Cortactin*Y421A	1.74857
	Control-Non-coat	2.79														Cortactin-KD + Cortactin*Y421A	3.51		Cortactin-KD + Cortactin*Y421A	7.36		Cortactin-KD + Cortactin*Y421A	2.96667
	Control-Non-coat	3.68
	Control-Non-coat	4.37
	Control-Non-coat	1.89
	Control-Non-coat	2.29
	Control-Non-coat	2.58
	Control-Non-coat	3.27
	Control-Non-coat	4.59
	Control-Non-coat	3.39
	Control-Non-coat	2.75
	Control-Non-coat	3.61
	Control-Non-coat	4.22
	Control-Non-coat	2.78
	Control-Non-coat	3.16
	Control-Non-coat	5.09
	Control-Non-coat	3.07
	Control-Control	2.4
	Control-Control	3.03
	Control-Control	5.24
	Control-Control	1.67
	Control-Control	1.31
	Control-Control	1.99
	Control-Control	1.41
	Control-Control	4.34
	Control-Control	3.44
	Control-Control	1.92
	Control-Control	1.84
	Control-Control	2.65
	Control-Control	2.73
	Control-Control	3.84
	Control-Control	2.65
	Control-Control	4.82
	Control-Control	2.71
	Control-Control	2.88
	Control-Control	3.98
	Control-Control	3.17
	Sdc2-Non-coat	2.27
	Sdc2-Non-coat	2.54
	Sdc2-Non-coat	3.26
	Sdc2-Non-coat	3.12
	Sdc2-Non-coat	2.64
	Sdc2-Non-coat	2.3
	Sdc2-Non-coat	2.19
	Sdc2-Non-coat	2.94
	Sdc2-Non-coat	1.44
	Sdc2-Non-coat	2.13
	Sdc2-Non-coat	2.78
	Sdc2-Non-coat	5.12
	Sdc2-Non-coat	2.13
	Sdc2-Non-coat	2.35
	Sdc2-Non-coat	2.94
	Sdc2-Non-coat	5.19
	Sdc2-Non-coat	3.28
	Sdc2-Non-coat	2.63
	Sdc2-Non-coat	3.54
	Sdc2-Non-coat	2.57
	Sdc2-Non-coat	4.12
	Sdc2-Non-coat	1.58
	Sdc2-Non-coat	3.63
	Sdc2-Non-coat	3.1
	Sdc2-Non-coat	2.78
	Sdc2-Non-coat	1.73
	Sdc2-Non-coat	1.84
	Sdc2-Non-coat	3.56
	Sdc2-Non-coat	2.19
	Sdc2-Non-coat	2.69
	Sdc2-Non-coat	3.54
	Sdc2-Non-coat	3.5
	Sdc2-Non-coat	1.28
	Sdc2-Non-coat	2.53
	Sdc2-Non-coat	3.24
	Sdc2-Non-coat	2.33
	Sdc2-Non-coat	1.51
	Sdc2-Non-coat	2.19
	Sdc2-Non-coat	2.12
	Sdc2-Non-coat	3.12
	Sdc2-Non-coat	4.19
	Sdc2-Non-coat	2.14
	Sdc2-Non-coat	3.95
	Sdc2-Non-coat	2.53
	Sdc2-Non-coat	2.6
	Sdc2-Non-coat	4.93
	Sdc2-Non-coat	2.77
	Sdc2-Non-coat	4.45
	Sdc2-Non-coat	3.6
	Sdc2-Non-coat	2.52
	Sdc2-Non-coat	3.67
	Sdc2-Non-coat	3.87
	Sdc2-Non-coat	2.73
	Sdc2-Non-coat	3.21
	Sdc2-Non-coat	5.03
	Sdc2-Non-coat	3.42
	Sdc2-Non-coat	3.26
	Sdc2-Non-coat	3.5
	Sdc2-Non-coat	3.94
	Sdc2-Non-coat	3.24
	Sdc2-Non-coat	2.75
	Sdc2-Non-coat	3.17
	Sdc2-Non-coat	5.07
	Sdc2-Non-coat	4.09
	Sdc2-Non-coat	5.32
	Sdc2-Non-coat	6.24
	Sdc2-Non-coat	1.89
	Sdc2-Non-coat	4.97
	Sdc2-Non-coat	3.17
	Sdc2-Non-coat	3.12
	Sdc2-Non-coat	3.58
	Sdc2-Non-coat	3.62
	Sdc2-Non-coat	3.27
	Sdc2-Non-coat	4.68
	Sdc2-Non-coat	3.61
	Sdc2-Non-coat	4.61
	Sdc2-Non-coat	4.22
	Sdc2-Non-coat	4.4
	Sdc2-Non-coat	3.56
	Sdc2-Non-coat	3.66
	Sdc2-Non-coat	2.78
	Sdc2-Non-coat	3.4
	Sdc2-Non-coat	2.64
	Sdc2-Non-coat	3.19
	Sdc2-Non-coat	4.13
	Sdc2-Non-coat	4.57
	Sdc2-Non-coat	3.57
	Sdc2-Non-coat	1.89
	Sdc2-Non-coat	3.85
	Sdc2-Non-coat	5.23
	Sdc2-Non-coat	2.44
	Sdc2-Non-coat	2.86
	Sdc2-Sdc2	6.5
	Sdc2-Sdc2	6.18
	Sdc2-Sdc2	5.04
	Sdc2-Sdc2	10.71
	Sdc2-Sdc2	7.63
	Sdc2-Sdc2	7.19
	Sdc2-Sdc2	7.67
	Sdc2-Sdc2	5.47
	Sdc2-Sdc2	6.13
	Sdc2-Sdc2	5.84
	Sdc2-Sdc2	5.41
	Sdc2-Sdc2	9.8
	Sdc2-Sdc2	7.05
	Sdc2-Sdc2	10.88
	Sdc2-Sdc2	7.25
	Sdc2-Sdc2	7.37

## Sheet: Figure 3
	Fig. 3g							Fig. 3h							Fig. 3i
	No inhibitor		Opto-lat		PST-1			No inhibitor		Opto-lat		PST-1			No inhibitor		Opto-lat		PST-1
	LF length		LF length		LF length			Growth cone area		Growth cone area		Growth cone area			Migration speed		Migration speed		Migration speed
	group	data	group	data	group	data		group	data	group	data	group	data		group	data	group	data	group	data
	405 nm	3.49	514 nm	2.48	514 nm	8.39		405 nm	25.78	514 nm	15.62	514 nm	67.27		405 nm	5.44286	514 nm	14.7231	514 nm	23.0409
	405 nm	1.79	514 nm	4.75	514 nm	3.38		405 nm	13.55	514 nm	43.09	514 nm	18.52		405 nm	28.1763	514 nm	7.8	514 nm	18.2466
	405 nm	6.78	514 nm	2.94	514 nm	3.1		405 nm	35.94	514 nm	15.44	514 nm	34.38		405 nm	40.9231	514 nm	16.6588	514 nm	8.23333
	405 nm	4.96	514 nm	2.55	514 nm	4.62		405 nm	31.06	514 nm	31.56	514 nm	37.14		405 nm	16.075	514 nm	11.6143	514 nm	21.2308
	405 nm	1.89	514 nm	2.84	514 nm	7.43		405 nm	44.55	514 nm	26.53	514 nm	25.8		405 nm	15.9465	514 nm	30.8679	514 nm	21.4538
	405 nm	5.49	514 nm	2.44	514 nm	4.99		405 nm	39.21	514 nm	35.89	514 nm	29.82		405 nm	7.95868	514 nm	16.536	514 nm	12.9534
	405 nm	3.28	514 nm	5.31	514 nm	4.7		405 nm	22.98	514 nm	40.16	514 nm	29.3		405 nm	26.6566	514 nm	11.7922	514 nm	14.2516
	405 nm	2.63	514 nm	2.98	514 nm	1.4		405 nm	26.88	514 nm	23.24	514 nm	8.25		405 nm	10.1424	514 nm	23.8056	514 nm	19.7064
	405 nm	4.94	514 nm	6.84	514 nm	1.25		405 nm	26.38	514 nm	32.68	514 nm	12.15		405 nm	6.28659	514 nm	15.7762	514 nm	8.55
	405 nm	1.7	514 nm	2.62	514 nm	1.79		405 nm	19.81	514 nm	32.27	514 nm	44		405 nm	7.80414	514 nm	43.6631	514 nm	19.1381
			514 nm	2.22	405 nm	1.66				514 nm	44.58	405 nm	11.14				514 nm	12.7579	405 nm	3.088
			405 nm	0.44	405 nm	2.44				405 nm	9.55	405 nm	5.47				405 nm	2.19802	405 nm	8.57812
			405 nm	0.23	405 nm	0.24				405 nm	5.63	405 nm	2.94				405 nm	1.6396	405 nm	7.07224
			405 nm	1	405 nm	0.56				405 nm	5.71	405 nm	5.8				405 nm	0.917647	405 nm	5.04762
			405 nm	0.39	405 nm	2.05				405 nm	3.5	405 nm	13.74				405 nm	6.89109	405 nm	2.212
			405 nm	3.44	405 nm	0.73				405 nm	11.4	405 nm	4.55				405 nm	7.84158	405 nm	4.68364
			405 nm	0.56	405 nm	0				405 nm	5.99	405 nm	1.02				405 nm	8.85093	405 nm	3.65625
			405 nm	0.57	405 nm	4.15				405 nm	6.79	405 nm	9.45				405 nm	10.0661	405 nm	3.46286
			405 nm	0.43	405 nm	2.88				405 nm	3.8	405 nm	2.83				405 nm	1.21446	405 nm	1.82515
			405 nm	0.3	405 nm	2.96				405 nm	1.63	405 nm	6.23				405 nm	21.15	405 nm	2.43504
			405 nm	3.23						405 nm	9.42						405 nm	1.78286
			405 nm	0.23						405 nm	5.65						405 nm	9.22286

## Sheet: Figure 4
	Figure 4d				Figure 4e
	0 ≤ x <100	100 ≤ x < 300	300 ≤ x		0 ≤ x <100	100 ≤ x < 300	300 ≤ x
	1	1.36	2.45		50	44.4	25
	1	1.98	2.27		60	20	25
	1	1.72	3.58		75	41.2	33.3

## Sheet: Figure 5
	Figure 5b							Figure 5g
	Horizontal tensor (x)	x ≤ 0.2	0.2 < x ≤ 0.4	0.4 < x ≤ 0.6	0.6 < x ≤ 0.8	0.8 < x ≤ 1		Control	Sdc2
	# of Segment IDs	279	39	19	12	10		16.582	26.063
								17.181	31.422
	Original value of horizontal tensor (ZZ)							15.964	22.671
	Segment ID	Horizontal Tensor (ZZ)						34.407	42.84
	0	0.0280722						11.949	26.951
	1	0.00365726						26.684	14.139
	2	0.0119233						2.144	51.518
	3	0.0876238						2.749	34.449
	4	0.0211208						6.731	15.254
	5	0.0761726						3.486	20.454
	6	0.00648873						7.153	38.849
	7	0.0304626						30.879	27.424
	8	0.0145607						21.381	8.205
	9	0.0105859						13.928
	10	0.0242463						21.56
	11	0.118509						11.797
	12	0.0161944						0.314
	13	0.051814
	14	0.00865389
	15	0.0684216
	16	0.0177037
	17	0.03609
	18	0.126057
	19	0.0194645
	20	0.0282816
	21	0.0427616
	22	0.0314059
	23	0.126872
	24	0.0113426
	25	0.0244764
	26	0.0446303
	27	0.0240914
	28	0.0248901
	29	0.0139674
	30	0.00368752
	31	0.0115409
	32	0.0801394
	33	0.0670373
	34	0.0297547
	35	0.0401106
	36	0.0200911
	37	0.0677996
	38	0.0107856
	39	0.179048
	40	0.0126091
	41	0.0192848
	42	0.0524835
	43	0.0355476
	44	0.0559274
	45	0.105235
	46	0.00161733
	47	0.112644
	48	0.0898816
	49	0.0344327
	50	0.0674964
	51	0.0331451
	52	0.499545
	53	0.0189286
	54	0.00448816
	55	0.0157351
	56	0.0208782
	57	0.0124562
	58	0.0345343
	59	0.0660512
	60	0.138462
	61	0.0103673
	62	0.0306237
	63	0.0814082
	64	0.00675302
	65	0.127377
	66	0.00449879
	67	0.0319445
	68	0.0226382
	69	0.0504165
	70	0.0814943
	71	0.0194099
	72	0.0226979
	73	0.0290967
	74	0.178845
	75	0.0473498
	76	0.245144
	77	0.027182
	78	0.158463
	79	0.024956
	80	0.0731601
	81	0.00691144
	82	0.00317301
	83	0.183013
	84	0.0230773
	85	0.0845489
	86	0.10174
	87	0.0150323
	88	0.0685928
	89	0.0486883
	90	0.129728
	91	0.0014919
	92	0.0209569
	93	0.158974
	94	0.0314021
	95	0.35472
	96	0.0833202
	97	0.300467
	98	0.0470088
	99	0.751283
	100	0.0349015
	101	0.0259573
	102	0.0584198
	103	0.126467
	104	0.0978838
	105	0.123827
	106	0.0124561
	107	0.437726
	108	0.0819961
	109	0.11992
	110	0.064642
	111	0.062007
	112	0.0373094
	113	0.0139647
	114	0.280862
	115	0.408338
	116	0.0626648
	117	0.155309
	118	0.0848631
	119	0.0499506
	120	0.112373
	121	0.000346869
	122	0.0658658
	123	0.0186641
	124	0.0564127
	125	0.00669737
	126	0.139196
	127	0.000474933
	128	0.151502
	129	0.0480894
	130	0.00834827
	131	0.474873
	132	0.145904
	133	0.122186
	134	0.0921033
	135	0.0827879
	136	0.488846
	137	0.0797238
	138	0.0594869
	139	0.057449
	140	0.0811462
	141	0.150468
	142	0.359702
	143	0.0593237
	144	0.152397
	145	0.0816432
	146	0.115549
	147	0.196397
	148	0.16191
	149	0.0181377
	150	0.0871371
	151	0.087545
	152	0.0530012
	153	0.166797
	154	0.048385
	155	0.0262847
	156	0.0075043
	157	0.01821
	158	0.207428
	159	0.179533
	160	0.0053396
	161	0.0541364
	162	0.0277732
	163	0.0318425
	164	0.208725
	165	0.0708974
	166	0.181312
	167	0.0230477
	168	0.35682
	169	0.0336669
	170	0.0149583
	171	0.0686945
	172	0.128415
	173	0.161201
	174	0.122365
	175	0.00281821
	176	0.11876
	177	0.019747
	178	0.079428
	179	0.875143
	180	0.109682
	181	0.275066
	182	0.0119635
	183	0.0349725
	184	0.116093
	185	0.996117
	186	0.32695
	187	0.0621459
	188	0.0415061
	189	0.0203016
	190	0.377824
	191	0.0967624
	192	0.0368427
	193	0.265434
	194	0.21766
	195	0.00783806
	196	0.669034
	197	0.0140843
	198	0.0610649
	199	0.0265104
	200	0.594337
	201	0.144284
	202	0.112187
	203	0.142261
	204	0.313666
	205	0.222745
	206	0.0118685
	207	0.0442737
	208	0.0538848
	209	0.0294252
	210	0.0294494
	211	0.492631
	212	0.275856
	213	0.00854701
	214	0.0434602
	215	0.677614
	216	0.382049
	217	0.232599
	218	0.0227539
	219	0.0432675
	220	0.159197
	221	0.0604832
	222	0.0251678
	223	0.646476
	224	0.0639168
	225	0.0412268
	226	0.109842
	227	0.102315
	228	0.377612
	229	0.731976
	230	0.209761
	231	0.567153
	232	0.0706918
	233	0.0130385
	234	0.0892012
	235	0.290736
	236	0.0516701
	237	0.0220656
	238	0.0427884
	239	0.690915
	240	0.165422
	241	0.985761
	242	0.0354523
	243	0.256759
	244	0.123659
	245	0.0474053
	246	0.365352
	247	0.0586114
	248	0.044409
	249	0.485728
	250	0.00317255
	251	1.94401e-05
	252	0.0377359
	253	0.0431262
	254	0.134174
	255	0.00792944
	256	0.902768
	257	0.0604509
	258	0.314217
	259	0.669163
	260	0.132746
	261	0.0699423
	262	0.202327
	263	0.0299418
	264	0.483
	265	0.579315
	266	0.402087
	267	0.13245
	268	0.0021442
	269	0.010289
	270	0.55649
	271	0.0991651
	272	0.390584
	273	0.109315
	274	0.028029
	275	0.0860531
	276	0.216997
	277	0.0173362
	278	0.0508003
	279	0.175846
	280	0.146163
	281	0.247537
	282	0.121798
	283	0.243328
	284	0.0600427
	285	0.515082
	286	0.193081
	287	0.937507
	288	0.167542
	289	0.172266
	290	0.0280937
	291	0.0136245
	292	0.122852
	293	0.128753
	294	0.0468893
	295	0.0160131
	296	0.367899
	297	0.273046
	298	0.0162741
	299	0.0303097
	300	0.069447
	301	0.0117939
	302	0.012991
	303	0.965356
	304	0.204479
	305	0.160437
	306	0.86416
	307	0.0245837
	308	0.0936326
	309	0.0208492
	310	0.0781452
	311	0.267153
	312	0.0421999
	313	0.60137
	314	0.0165699
	315	0.632285
	316	0.0107565
	317	0.0450412
	318	0.0629625
	319	0.0680772
	320	0.00879599
	321	0.030292
	322	0.068758
	323	0.0401574
	324	0.0538886
	325	0.326086
	326	0.00365745
	327	0.0273223
	328	0.575945
	329	0.878402
	330	0.510584
	331	0.12167
	332	0.370363
	333	0.289541
	334	0.366317
	335	0.0916048
	336	0.39383
	337	0.144075
	338	0.477629
	339	0.141236
	340	0.0572189
	341	0.00130144
	342	0.619959
	343	0.0179903
	344	0.474047
	345	0.519994
	346	0.16126
	347	0.726678
	348	0.786372
	349	0.0116119
	350	0.0724817
	351	0.0116575
	352	0.0148918
	353	0.913968
	354	0.024999
	355	0.0552033
	356	0.289625
	357	0.954019
	358	0.023887

## Sheet: Figure 6
Figure 6a								Figure 6c					Figure 6d					Figure 6h						Figure 6k			Figure 6l			Figure 6m
	Upper							Control	Gpc4	Sdc2	Sdc4		Control	Gpc4	Sdc2	Sdc4			Upper					Control	Sdc2		Control	Sdc2		Control	Sdc2
Control	7.4	0.4	6	5.05	2.27	5.79		3.10078	15.812	19.4175	16.3347		176.338	283.952	305.068	604.084		GF + Sdc2	74.4396	90.2437	18.0242	45.0516		0	100		0	75		0	8.60318
Gpc4	17.1	6.25	3.33	40.11	18.27	69.48		5.14706	17.1717	12.4324	7		258.219	494.002	669.954	391.532		PF + Sdc2	0.768569	3.75729	14.3529			100	100		0	100		0	4.91045
Sdc2	24.6	14.323	10.94	21.72	8.09			9.34959	17.0909	8.56164	9.80392		370.325	494.653	420.24	410.963		Gelatin sponge + Sdc2	10.7831	9.91718	13.9891			0	66.7		0	100		0	1.81909
Sdc4	20.51	20.12	6.69	7.27	30.68			0	12.9412	14.4796	18.1208		239.191	427.169	510.202	268.295								0	100		0	100		0	3.21273
								6.54206	10.3448	16.18	19.49		310.377	701.243	354.593	910.618									57.1			50		0	4.57587
	Middle												61.2042			441.493			Middle						100			54.5		0	5.68132
Control	21.8	14.48	8.6	29.34	12.21	26.58												GF + Sdc2	146.163	85.8438	53.0042	124.699								0	2.75836
Gpc4	35.9	31.38	14.1	88.76	32.27	59.3												PF + Sdc2	8.7173	23.3195	25.5327									0	8.76447
Sdc2	32.1	52.81	30.08	35.89	31.6													Gelatin sponge + Sdc2	16.6053	18.0224	24.5856									0	11.2304
Sdc4	26.14	67.76	63.26	56.88	66.66																									0	4.32231
																														0	2.75836
	Lower																		Lower											0	6.78818
Control	45.9	22.17	30.4	63.48	32.46	55.18												GF + Sdc2	78.5231	58.874	61.5599	128.337								0	5.484
Gpc4	55.9	68.35	11.7	45.48	60.92	98.7												PF + Sdc2	49.2713	21.3187	20.8416									0	5.0352
Sdc2	50	85.93	29.43	26.86	37.62													Gelatin sponge + Sdc2	44.5433	63.3828	37.4874									0	3.79371
Sdc4	37.05	44.82	47.11	25.06	80.59																									0	8.53733
																														0	10.1913
																														0	7.02228
																														0	16.4182
																														0	7.04727
																															22.0991
																															7.51063
																															4.01581
																															4.01581
																															14.4576

## Sheet: Figure 7
	Figure 7c			Figure 7d							Figure 7f
	Control	Sdc2		Intact	Injury	Control	Gpc4	Sdc2	Sdc4		Control	NSE-DTA
	8	6		45	72.7273	57.1429	50	47.0588	45		50	72.0779
	12	16		38.0952	72.7273	66.6667	53.8462	50	53.5714		42.86	64
	18	22		41.4286	75	69.2308	54.5455	54.5455	58.3333		50	64.5833
	6	4		50	80	73.3333	54.5455	78.5714	57.1429		50	58.5714
	16	20		58.3333	42.8571	59.2105	45.8333	41.6667	52.0833		55.56	59.1667
	2	52		50	60.7143	64.5833	55.8333	53.5714	52.7778		50	65.311
	14	8		50	64.5833	72.2222	61.25	50	50		64.29	75
	12	34		50	62.5	70.1389	63.8158	50	45		62.5	83.2168
	8	30		58.5714	40	66.6667	37.5	52.381	50		60	72.1429
	12	2		56.25	50	50	75	53.5714	56.25		58.33	54.1667
	0	10			50	71.7949	37.5		25
	2	44			60	85.7143			50
	4	20			66.6667	67.5325
	2				66.6667	75.9615
					70
					75

## Sheet: Supplementary Fig. 1
	Supplementary Fig. 1c-e				Supplementary Fig. 1f			Supplementary Fig. 1j			Supplementary Fig. 1k			Supplementary Fig. 1l			Supplementary Fig. 1m			Supplementary Fig. 1p			Supplementary Fig. 1q
	GC area (XY-projection) (µm²)	GC area (YZ-projection) (µm²)	Growth cone volume (µm³)		Phase	GC area		Axon	LP		Axon	LP		Axon	LP		Axon	LP		group	data		group	data
	6.1166	6.63889	14.2036		LP elongation	7.4074		142.7	167.1		166.8	160.4		132.6	92.3		172.4	135.4		Control	0.107423		Control	0
	6.94646	6.03535	13.5514		LP elongation	6.52434		162.3	151.2		172.4	116		62.5	148.3		154.9	177.1		Control	0.107423		Control	0
	8.96018	5.11264	16.8758		LP elongation	16.0694		175.1	168.4		144.8	92.3		146.5	120.6		168.9	143.8		Control	0.107423		Control	0
	2.77394	1.84542	5.32708		LP elongation	22.9904		149.3	163.5		159.6	109.4		179.9	26.1		155.2	156.2		Control	0		Control	0
	2.74492	3.52836	6.59681		LP elongation	16.5875		169.8	179.9		154.9	117.8		117.9	51.1		172.4	162.5		Control	0		Control	0
	6.41256	2.72171	7.82613		LP elongation	12.6937		174.6	164.1		170.8	122.2		105.2	137.9		174.7	159.9		Control	0		Control	0.483988
	36.1502	27.245	62.5388		LP elongation	14.2384		162.2	159		173.1	145.2		133	172.9		171.8	161.5		Control	0		Control	0
	42.7688	24.9803	75.2729		LP elongation	8.59743		171.2	151.2		168.9	150.6		77.6	142.5		179.2	160.4		Control	0		Control	0
	44.2034	32.3412	89.1604		LP elongation	15.6268		168.5	146.4		171.8	139.9		123.4	126.4		138.4	116		Control	0.434745		Control	0
	54.2519	31.3608	92.8408		LP elongation	36.3256		173.6	157.3		179.2	41.8		121	153.5		131	150.6		Control	0		Control	0
	52.2566	31.7085	94.3911		LP elongation	23.2681		176.2	171		143.6	140.8		85.5	163		164	139.9		Control	0		Control	0
	35.1259	30.8941	92.2517		LP elongation	18.6707		163.2	175.9		130.8	137.9		69.5	145.4		154	137.1		Control	0.260847		Control	0
	5.25192	5.75099	7.58373		LP elongation	22.4521		142.1	159.1		138.4	172.9		68			112	127.6		Control	0.434745		Control	0.0619112
	22.5861	14.9607	23.1725		LP elongation	14.5905		142.8	160.5		138.6	142.5		65.5			95.6			Control	0		Control	0
	20.7407	15.3611	35.0041		LP elongation	17.674		153.5	137.2		153.8	126.4		149.3			132.9			Control	0		Control	0
	22.1161	13.8755	28.4072		LP elongation	8.89173		173	150.9		112.3	133.7		79.6			155.5			Control	0		Control	0.0619112
	19.6091	13.0108	29.6654		LP elongation	17.2045		146.9	168.3		133	125.8		81			105			Control	0		Control	0
	18.5587	10.3355	25.1925		LP elongation	11.157		151.1	144.6		140.9	163		123.4			137.4			Control	0		Control	0
	9.86902	10.4814	22.496		LP elongation	9.87752		166.8	126.9		155.5	145.4		128.9			142.9			Control	0		Control	0
	12.7386	11.5999	24.0099		Somal translocation (Swelling-formation)	6.75882		172.4	158.8		105	137.1		169.6			157			Control	0.231601		Control	0
	14.8643	16.752	33.475		Somal translocation (Swelling-formation)	9.85662		145.9	144.1		142.9	127.6		69.8			144			Control	0		Control	0
	10.1474	11.7669	25.1565		Somal translocation (Swelling-formation)	21.1738		159.5	104.4		172	134.1		88.9			133			Control	0		Control	0
	3.23906	3.24412	6.23633		Somal translocation (Swelling-formation)	19.3204		154.6	131.3		123.4	166.5		29.9			116.2			Control	0.0772002		Control	0
	15.7904	14.0444	33.998		Somal translocation (Swelling-formation)	21.5858		174.6	147.3		91	152.5					133.4			Control	0		Control	0
					Somal translocation (Swelling-formation)	14.149		135.9	141.9		121.4	78.6					143.4			Control	0		Control	0
					Somal translocation (Swelling-formation)	17.6014		148	154.6		133.3	177.6					134.4			Control	0.1158		Control	0
					Somal translocation (Swelling-formation)	7.60977		175.2	176.9		176.2	168.3					112.1			Control	0		Control	0
					Somal translocation (Swelling-formation)	19.0885		164.8	149.9		171.9	147.8					120.8			Control	0		Control	0.549451
					Somal translocation (Swelling-formation)	23.7608		176.4	151.7		151	171					162.6			Control	0		Control	1.64835
					Somal translocation (Swelling-formation)	12.3256		167.4	175.4		143.4	131.3					164.8			Control	0		Control	0.577201
					Somal translocation (Swelling-formation)	19.5733		147.5	167.3		134.4	146.7					113.2			Control	0		Control	1.443
					Somal translocation (Swelling-formation)	33.5432		159.8	171.8		43	171.4					146.8			Control	0.58984		Control	0
					Somal translocation (Swelling-formation)	11.7067		172.4	154.1		69.5	180					173.8			Control	0.14746		Control	0
					Somal translocation (Swelling-formation)	19.6356		176.8	129.5		77.2	127.8					141.4			Control	0.7373		Control	0
					Somal translocation (Swelling-formation)	7.5068		135.5	130.1		112.1	124.8					134			Control	0		Control	0
					Somal translocation	6.88053		159.8	159.6		160.9	114.6					110.7			Control	0		Control	0
					Somal translocation	4.04448		154.9	134.8		143.2	178					167.9			Control	0		Control	0
					Somal translocation	4.40465		151.4	161.9		127.4	153.8					117.1			Control	0		Control	0
					Somal translocation	20.2659		140.2	123.6		68	158.8					170.7			Control	0		Control	0
					Somal translocation	14.724		157.8	129.9		149.3	152.8					131.7			Control	0		Control	0
					Somal translocation	20.7604		176.3	175.7		162.6	158.1					175.6			Control	0		Control	0
					Somal translocation	13.499		154.7	138.8		164.8	172.8					147.4			Control	0		Control	0
					Somal translocation	10.5797		171.3	146.8		113.2	151.4					173.9			Control	0		Control	0
					Somal translocation	1.85065		165.6	167.2		163.8	153.7					177.9			Control	0		Control	0
					Somal translocation	18.6752		151.2	158.6		142.9	129.2					86.8			Control	0		Control	0
					Somal translocation	12.3262		141.1	136.5		79.6	151.7					66.8			Control	0.126		Control	0
					Somal translocation	12.347		145.6	160.8		93.3	151.1					126.6			Control	0.126		Control	0
					Somal translocation	14.4141		154.4	177.5		157.9	179.6					153.3			Control	0.126		Control	0
					Somal translocation	7.10209		174.1	166.4		144.3	165.6					165.1			Control	0.126		Control	0
					Somal translocation	7.98158		158.1	88.2		69.8	49.9					153.3			Control	0.126		Control	0
					Somal translocation	20.4178		165	123.5		117.1	94.3					133.8			Control	0		Control	0.175034
					Somal translocation	5.56083		168.1	146		170.7	152.6								Control	0		Control	0.233379
					Somal translocation	7.50309		147.5	158.4		131.7	134.7								Control	0		Control	0.0583448
					Somal translocation	8.87287		151.7	123.1		125.1	158.4								Control	0		Control	0.0583448
					Somal translocation	3.68176		170	146.5		88.9	116.2								Control	0		Control	1.49328
					Somal translocation	6.76329		176.6	164.3		110.1	149.1								Control	0.252		Control	2.23992
					Axonal elongation	25.3846		140.7	154		175.6	116.2								Control	0.252		Control	0
					Axonal elongation	23.2765		151.8	176.7		175.5	160.3								Control	0		Control	0
					Axonal elongation	21.1288		147.8	162.3		164.7	157.1								Control	0		Control	0
					Axonal elongation	21.7685		151.8	173.2		147.4	166.7								Control	0.105219		Control	0
					Axonal elongation	22.0053		149.7	119.7		162.1	146.7								Control	0		Control	0
					Axonal elongation	12.0843		102.9	137.1		161	153.9								Control	0		Control	0.37332
					Axonal elongation	9.19169		155.4	154.6		88.3	156.1								Control	0		Control	0.37332
								169.9	178.1		125.3	129.8								Control	0.631313		Control	1.11996
								173.8	145.4		170.7	80.1								Control	0.105219		Control	0.74664
								139.5	128.5		159.9	123.9								Control	0.105219		Control	0.195478
								151.8	110.2		166.9	155.3								Control	0		Control	0
								171.5	109.1		168.4	144.4								Control	0		Control	0
								157.4	148.4		139.5	177.4								Control	0		Control	0
								179.1	129.9		127.9	160								Control	0		Control	0.097739
								168.8	90.9		169.3	166.6								Control	0		Control	0.195478
								139.4	166.2		177	165.8								Control	0.105219		Control	0
								131.7	157.8		163.8	127.9								Control	0		Control	0
								160.1	136.1		164.8	80.7								Control	0		Control	0
								171.4	114.2		97.8	134.9								Control	0		Control	0
								154.9	90.7		108.3	166.1								Control	0.105219		Control	0
								170.7	157.1		135.2	166.6								Control	0.105219		Control	0
								165.8	175.4		136.4	153.4								Control	0		Control	0
								174.3	164.8		171.2	154								Control	0		Control	0.195478
								153.7	158		143.3	163.7								Control	0.30126		Control	0.390956
								82.4			168.4	151.4								Control	0		Control	0.178555
								95.1			161.1	165.8								Control	0		Control	0
								117.3			146.5	144.5								Control	0		Control	0
								140			140.7	116.7								Control	0		Control	0
								157.3			128.4	137.7								Control	0		Control	0
								175.5			159.8	105.9								Control	0		Control	0
								152.4			151.9	109.1								Control	0		Control	0
								155.4			145.5	121.5								Control	0		Control	0
								143.3			144.4	150.6								Control	0.10042		Control	0
								129.9			110.2	100.3								Control	0.0531632		Control	0
								121.9			92.8	155.9								Control	0.0531632		Control	0.57376
								93.7			93.4	126.3								Control	0.106326		Control	0
								139.9			135.9	146.6								Control	0		Control	0
								81			146.5	165.1								Control	0		Control	0
								127.2			162	155.7								Control	0		Control	0
								168			161.7	137.1								Control	0		Control	0
								178.2			126.1	153.2								Control	0		Control	0.765013
								164.6			65.4									Control	0		Control	0.382507
								146.2			90.8									Control	0		Control	0.191253
								120.1			108.5									Control	0		Control	0
								136.5			124.8									Control	0.0531632		Control	0
								105			134.8									Control	0.0531632		Control	0.382507
								114.5			161.6									Control	0		Control	0.191253
								125.7			122.6									Control	0		Elongation	6.58165
								133.5			128.5									Control	0		Elongation	5.75895
								142.5			131.1									Control	0		Elongation	1.64541
								136.3			126.8									Control	0		Elongation	4.11353
								148.1			165.1									Control	0.0386001		Elongation	0.318328
								164.8			129.2									Control	0		Elongation	0.159164
								142.3			108.6									Control	0.0772002		Elongation	0
								137.4			166.5									Control	0		Elongation	0
								158.2			172.6									Control	0		Elongation	0
								173.3			165.8									Control	0.29492		Elongation	0.39791
								151.9			158.9									Control	0		Elongation	0.477492
								173.3			169.9									Control	0.29492		Elongation	1.43247
								149.4			156.5									Control	0.29492		Elongation	0.716237
								127.5			125.6									Control	0.44238		Elongation
								156.5			114.9									Control	0.14746		Elongation	0
								178.1			145.8									Control	0		Elongation	0
								121.5			179.8									Control	0		Elongation	0
											178									Control	0		Elongation	0
																				Elongation	1.24611		Elongation	3.01722
																				Elongation	0.169924		Elongation	1.00574
																				Elongation	0.283206		Elongation	0.251435
																				Elongation	1.07618		Elongation	0.502871
																				Elongation	0		Elongation	1.25718
																				Elongation	0		Elongation	1.50861
																				Elongation	0		Elongation	0
																				Elongation	0.267523		Elongation	2.66577
																				Elongation	0.401284		Elongation	1.195
																				Elongation	0.401284		Elongation	1.93038
																				Elongation	0.535045		Elongation	1.37885
																				Elongation	0.535045		Elongation	0
																				Elongation	0.267523		Elongation	0
																				Elongation	0.267523		Elongation	1.65461
																				Elongation	0		Elongation	0
																				Elongation	0		Elongation	0
																				Elongation	0		Elongation	0
																				Elongation	0		Elongation	0
																				Elongation	0.112296		Elongation	0
																				Elongation	0.112296		Elongation	3.585
																				Elongation	0.112296		Elongation	0.735384
																				Elongation	0.112296		Elongation	0.183846
																				Elongation	0.449186		Elongation	0
																				Elongation	0.112296		Elongation	0
																				Elongation	0.673779		Elongation	0
																				Elongation	0.449186		Elongation	0
																				Elongation	0.224593		Elongation	0.459615
																				Elongation	0		Elongation	0.367692
																				Elongation	0		Elongation	0.459615
																				Elongation	1.17911		Elongation	5.35714
																				Elongation	0		Elongation	16.0714
																				Elongation	0		Elongation	14.7321
																				Elongation	0.168445		Elongation	4.01786
																				Elongation	0.11544		Elongation	5.35714
																				Elongation	0		Elongation
																				Elongation	0		Elongation
																				Elongation	0		Elongation	3.80952
																				Elongation	0.11544		Elongation	8.57143
																				Elongation	0.11544		Elongation	2.85714
																				Elongation	0.11544		Elongation	3.80952
																				Elongation	0.23088		Elongation	4.7619
																				Elongation	0		Elongation	0
																				Elongation	0.23088		Elongation	11.4286
																				Elongation	0.23088		Elongation	0
																				Elongation	0.23088		Elongation	1.90476
																				Elongation	0.34632		Elongation	1.90476
																				Elongation	0		Elongation	0
																				Elongation	0		Elongation	0
																				Elongation	0		Elongation	6.66667
																				Elongation	0.46176		Elongation	0
																				Elongation	0.577201		Elongation	0
																				Elongation	0.577201		Elongation	2.85714
																				Elongation	0		Elongation	0.891619
																				Elongation	0.517241		Elongation	0.594413
																				Elongation	0.369458		Elongation	4.16089
																				Elongation	0		Elongation	2.67486
																				Elongation	0.8867		Elongation	0
																				Elongation	0		Elongation	0
																				Elongation	0.221675		Elongation	0.297206
																				Elongation	0.221675		Elongation	0.424839
																				Elongation	0.295567		Elongation	0.849678
																				Elongation	0		Elongation	0
																				Elongation	0		Elongation	0
																				Elongation	0.147783		Elongation	1.69936
																				Elongation	0.147783		Elongation	0
																				Elongation	0		Elongation	0
																				Elongation	0		Elongation	0.849678
																				Elongation	0.0555263		Elongation	5.55641
																				Elongation	0.0555263		Elongation	0.926069
																				Elongation	0.111053		Elongation	0
																				Elongation	0		Elongation	0
																				Elongation	0		Elongation	1.85214
																				Elongation	0		Elongation	0
																				Elongation	0.111053		Elongation	1.85214
																				Elongation	0.111053		Elongation	0.926069
																				Elongation	0.388684
																				Elongation	0.277631
																				Elongation	0.277631
																				Elongation	0.277631
																				Elongation	0.111053
																				Elongation	0.111053
																				Elongation	0
																				Elongation	0
																				Elongation	0
																				Elongation	0
																				Elongation	0
																				Elongation	0
																				Elongation	0
																				Elongation	0
																				Elongation	0.0954927
																				Elongation	0.190985
																				Elongation	0.190985
																				Elongation	0.190985
																				Elongation	0
																				Elongation	0
																				Elongation	0
																				Elongation	0.477464
																				Elongation	0
																				Elongation	3.81596
																				Elongation	2.20924
																				Elongation	0.30126
																				Elongation	0
																				Elongation	0
																				Elongation	0
																				Elongation	0.30126
																				Elongation	0.40168
																				Elongation	0.40168
																				Elongation	0
																				Elongation
																				Elongation
																				Elongation	0.105792
																				Elongation	0.0528961
																				Elongation	0.0793441
																				Elongation	0.528961
																				Elongation	0.026448
																				Elongation	0.0793441
																				Elongation	0.105792
																				Elongation	0.105792
																				Elongation	0.13224
																				Elongation	0
																				Elongation	0
																				Elongation	0
																				Elongation	0.0528961
																				Elongation	0.0793441
																				Elongation
																				Elongation	0.230432
																				Elongation	0.230432
																				Elongation	0
																				Elongation	0
																				Elongation	0
																				Elongation	0
																				Elongation	4.37822
																				Elongation	0.460865
																				Elongation	0.92173
																				Elongation	0
																				Elongation	0
																				Elongation	0.460865
																				Elongation	0.691297
																				Elongation	1.15216
																				Elongation	0.30574
																				Elongation	0.45861
																				Elongation	0.45861
																				Elongation	0.611481
																				Elongation	0.611481
																				Elongation	0.30574
																				Elongation	0.30574
																				Elongation	0
																				Elongation	0
																				Elongation	0
																				Elongation	0

## Sheet: Supplementary Fig. 2
	Supplementary Fig. 2a			Supplementary Fig. 2b			Supplementary Fig. 2c			Supplementary Fig. 2d			Supplementary Fig. 2e
	Destrin			Liprin-α			PTPσ			Syntaxin-7
	Group	Data		Group	Data		Group	Data		Group	Data		group	ratio
	control	0.99148		control	0.814514		control	0.66664		control	0.703513		control	0.363799
	control	1.39783		control	1.02041		control	1.20222		control	0.928868		control	1.0263
	control	1.00069		control	0.759749		control	1.06361		control	0.687381		control	0.699916
	control	0.975715		control	0.355105		control	0.82122		control	1.34636		control	0.651123
	control	0.908821		control	0.456237		control	0.710559		control	0.82349		control	0.805836
	control	0.847149		control	0.78981		control	0.554154		control	1.03621		control	1.05721
	control	0.994761		control	0.919503		control	0.701777		control	0.667508		control	0.715599
	control	1.14326		control	0.768712		control	0.638308		control	0.886514		control	0.565695
	control	0.504305		control	1.378		control	0.548169		control	0.273168		control	0.567479
	control	1.6577		control	1.02896		control	0.607741		control	0.666281		control	1.0197
	control	1.1526		control	1.21104		control	1.84999		control	1.19501		Destrin	1.57175
	control	1.83434		control	0.572369		control	0.706094		control	0.993886		Destrin	1.3709
	control	1.39782		control	1.16809		control	1.2168		control	1.17293		Destrin	1.54505
	control	0.716615		control	1.9293		control	1.091		control	1.48686		Destrin	1.42637
	control	0.514437		control	1.68005		control	1.81403		control	1.48716		Destrin	1.07413
	control	0.666482		control	1.13338		control	1.07538		control	1.00655		Destrin	1.27471
	control	0.323229		control	0.464365		control	1.22738		control	0.9143		Destrin	0.78832
	control	1.02063		control	0.821593		control	1.17685		control	1.20538		Destrin	0.868403
	control	0.977644		control	0.997484		control	0.808618		control	1.16799		Destrin	0.658072
	control	0.97449		control	1.73133		control	1.51947		control	1.35063		Liprin-α	1.01422
	KD	0.348276		KD	0.423268		KD	0.0245109		KD	0.642022		Liprin-α	1.3847
	KD	0.502771		KD	0.210067		KD	0.26174		KD	0.746971		Liprin-α	1.7584
	KD	0.367971		KD	0.201003		KD	0.273431		KD	0.782854		Liprin-α	1.38488
	KD	0.579685		KD	0.456407		KD	0.246462		KD	0.77948		Liprin-α	1.34122
	KD	0.819585		KD	0.554343		KD	0.0436656		KD	0.836892		Liprin-α	0.992792
	KD	0.653176		KD	0.410906		KD	0.0320056		KD	0.733262		Liprin-α	1.14916
	KD	0.366263		KD	0.377007		KD	0.0454747		KD	0.547562		Liprin-α	1.52314
	KD	0.315287		KD	0.509181		KD	0.244608		KD	0.623866		Liprin-α	1.6683
	KD	0.231101		KD	0.557037		KD	0.397982		KD	0.783436		Liprin-α	1.39765
	KD	0.448293		KD	0.15625		KD	0.138385		KD	0.627025		PTPσ	1.83608
	KD	0.335083		KD	0.608222		KD	0.122134		KD	0.708482		PTPσ	2.81564
	KD	0.519413		KD	0.423173		KD	0.308056		KD	0.81616		PTPσ	1.94112
	KD	0.205291		KD	0.540669		KD	0.133323		KD	0.602674		PTPσ	1.37587
	KD	0.464941		KD	0.201593		KD	0.238126		KD	0.643617		PTPσ	2.09343
	KD	0.359064		KD	0.65464		KD	0.459865		KD	0.760833		PTPσ	1.42921
	KD	0.205044		KD	0.657806		KD	0.447501		KD	0.758472		PTPσ	1.43285
	KD	0.210421		KD	0.341575		KD	0.265044		KD	0.62862		PTPσ	1.74075
	KD	0.63555		KD	0.493717		KD	0.233718		KD	0.402621		PTPσ	1.52056
	KD	0.326732		KD	0.402647		KD	0.635642		KD	0.837046		PTPσ	2.06087
	KD	0.249859		KD	0.360846		KD	0.49823		KD	0.603563		Syntaxin-7	0.753817
													Syntaxin-7	0.971445
													Syntaxin-7	0.700858
													Syntaxin-7	0.740895
													Syntaxin-7	0.480164
													Syntaxin-7	0.700879

[truncated: 5 more sheets: Supplementary Fig. 3, Supplementary Fig. 4, Supplementary Fig. 5, Supplementary Fig. 6, Supplementary Fig. 7]
